# Supplementary material for: Identification of novel therapeutic inhibitors against E6 and E7 oncogenes of HPV-16 associated with cervical cancer
Source: PLoS One. 2025 Oct 27;20(10):e0323595. doi: 10.1371/journal.pone.0323595 (PMC12558539; doi:10.1371/journal.pone.0323595)
Supplement: S1 File — (ZIP) [file pone.0323595.s001.zip]

Archive with 12 entries (12 files):
- L_RMSF.csv
- L_Torsions.csv
- L-Properties.csv
- P_RMSF.csv
- PL_RMSD.csv
- PL-Contacts_HBond.csv
- PL-Contacts_Hydrophobic.csv
- PL-Contacts_Ionic.csv
- PL-Contacts_Metal.csv
- PL-Contacts_Pi-Cation.csv
- PL-Contacts_Pi-Pi.csv
- PL-Contacts_WaterBridge.csv
