# Supplementary material for: Identification of novel therapeutic inhibitors against E6 and E7 oncogenes of HPV-16 associated with cervical cancer
Source: PLoS One. 2025 Oct 27;20(10):e0323595. doi: 10.1371/journal.pone.0323595 (PMC12558539; doi:10.1371/journal.pone.0323595)
Supplement: S1 File — (ZIP) [file pone.0323595.s001.zip › L_RMSF.csv]

# Atom# PDBResName wrt_Protein wrt_Ligand
1 0.976 0.084
2 0.874 0.150
3 1.077 0.138
4 1.133 0.175
5 1.160 0.186
6 1.038 0.105
7 0.819 0.232
8 0.870 0.221
9 0.990 0.154
10 1.206 0.099
11 1.767 1.203
12 1.752 1.190
13 1.928 1.190
14 1.887 1.219
15 1.588 0.195
16 0.951 0.214
17 1.304 0.287
18 1.354 0.332
19 1.253 0.241
20 0.940 0.353
