# Supplementary material for: Identification of novel therapeutic inhibitors against E6 and E7 oncogenes of HPV-16 associated with cervical cancer
Source: PLoS One. 2025 Oct 27;20(10):e0323595. doi: 10.1371/journal.pone.0323595 (PMC12558539; doi:10.1371/journal.pone.0323595)
Supplement: S1 File — (ZIP) [file pone.0323595.s001.zip › L_Torsions.csv]

## Torsion are defined with the following atomIDs:
# dihed1: ai= 5901 aj= 19 ak= 6 al= 9
# dihed2: ai= 7 aj= 8 ak= 20 al= 5902
# dihed3: ai= 16 aj= 3 ak= 10 al= 11
# Frame# dihed1 dihed2 dihed3
0 164.490 22.100 56.526
1 172.652 -11.535 71.988
2 162.991 -1.225 45.126
3 173.197 -0.387 49.930
4 174.492 9.275 47.590
5 170.243 -1.964 63.647
6 -169.948 -0.047 65.180
7 -174.297 -4.249 43.540
8 175.996 -41.193 56.867
9 172.912 -11.658 122.607
10 160.783 -13.305 60.337
11 -166.710 4.308 50.712
12 172.465 -30.338 45.538
13 176.246 -24.516 73.230
14 179.205 9.364 113.271
15 178.545 -7.506 38.273
16 -176.986 3.713 97.853
17 -179.348 -16.711 98.931
18 179.305 6.196 118.388
19 -178.318 -20.808 134.996
20 -174.895 6.959 106.758
21 -179.676 7.060 66.680
22 175.985 -11.677 120.424
23 168.237 9.703 72.653
24 -178.339 -4.278 120.128
25 175.140 -8.922 105.924
26 179.495 -11.718 113.618
27 175.994 -39.129 128.702
28 -163.780 -12.962 109.348
29 -170.440 14.352 100.470
30 162.996 2.509 130.016
31 158.901 -18.387 133.116
32 174.022 -24.512 129.668
33 -162.962 -1.071 109.874
34 -159.858 1.250 101.602
35 -174.512 2.818 55.257
36 -162.921 14.857 128.626
37 -175.852 -0.701 108.598
38 -179.051 11.298 101.334
39 178.628 -9.231 92.889
40 -178.265 -27.376 112.533
41 173.860 -3.655 125.387
42 -158.724 -9.608 88.769
43 171.854 -23.163 119.479
44 -161.903 -25.124 120.837
45 -169.932 -14.299 119.223
46 175.223 11.992 61.709
47 169.077 8.277 -118.572
48 -168.903 -14.263 -93.185
49 171.996 3.385 -70.861
50 179.776 -22.890 -74.063
51 173.335 -16.832 -63.949
52 149.157 -18.027 -89.338
53 171.875 -24.252 -63.960
54 -176.018 4.220 -56.037
55 173.967 -7.530 -65.926
56 -163.222 -26.215 -70.195
57 172.448 -4.393 -85.962
58 -166.762 -3.085 -75.581
59 -156.411 -15.158 -49.181
60 179.339 11.518 -57.341
61 -177.042 -0.841 -111.074
62 165.143 0.724 -74.329
63 -178.248 -1.057 -92.388
64 160.342 15.531 -67.184
65 179.389 -17.677 -64.647
66 -175.497 20.715 -97.474
67 -173.590 -20.970 -64.407
68 169.578 -11.070 -125.496
69 -168.805 -13.245 -82.783
70 -179.746 6.999 -62.053
71 160.546 -6.517 -57.263
72 161.526 0.516 -104.205
73 177.087 -24.452 -56.513
74 -178.147 7.608 -51.230
75 175.499 -16.844 -53.585
76 170.427 -27.505 -86.524
77 176.177 -15.980 -146.628
78 -171.677 1.432 -150.076
79 175.204 -0.466 -107.039
80 173.566 0.771 -128.576
81 174.250 3.367 -63.790
82 170.032 4.345 -69.111
83 174.759 -35.147 -61.974
84 179.470 10.758 -61.233
85 -177.556 23.941 -140.790
86 -174.689 17.144 -64.704
87 163.203 7.596 -118.393
88 177.326 32.064 -138.211
89 -177.398 -1.171 -84.670
90 -174.052 -17.636 -61.153
91 172.904 12.988 -75.393
92 175.660 6.968 -58.086
93 -170.120 -14.799 -62.595
94 172.124 9.235 -91.981
95 -179.522 -7.930 -76.015
96 -161.656 34.085 44.448
97 168.425 -17.832 108.466
98 -170.208 -5.670 84.989
99 179.588 -2.756 104.763
100 165.323 6.197 53.024
101 -174.634 12.412 100.178
102 177.270 0.268 127.999
103 -174.894 -45.057 138.130
104 -174.068 3.971 50.029
105 163.298 -16.692 59.669
106 179.000 0.677 124.472
107 -175.530 3.396 103.664
108 162.026 3.114 126.470
109 165.354 -9.919 64.268
110 169.609 -12.314 95.355
111 166.521 -166.472 32.411
112 -177.133 162.690 42.367
113 -174.643 -154.121 151.280
114 -176.122 -143.671 44.023
115 -176.537 -36.330 115.851
116 167.483 -20.675 70.886
117 -179.196 -9.713 40.780
118 -166.762 -49.023 114.384
119 -176.981 -4.455 66.278
120 -175.621 0.684 53.329
121 178.032 -2.864 112.207
122 -174.524 -17.843 82.331
123 172.238 -26.349 120.586
124 -176.084 15.090 102.774
125 169.038 -23.269 125.582
126 -169.647 -0.661 113.441
127 -177.567 -16.058 93.539
128 166.064 -20.850 131.433
129 165.617 5.321 86.958
130 174.029 -30.952 126.196
131 -179.705 -9.084 107.145
132 -166.449 6.399 122.913
133 171.179 -28.044 130.087
134 176.139 -1.791 136.624
135 -171.348 -18.000 107.789
136 -177.625 -8.880 117.115
137 162.397 -11.053 92.445
138 -176.447 15.750 112.185
139 174.923 -32.072 104.219
140 -166.764 13.680 135.107
141 -176.340 -25.472 105.589
142 178.233 -19.827 65.929
143 -172.904 3.015 36.695
144 163.003 -16.488 106.285
145 159.852 3.871 116.349
146 176.466 -16.780 129.679
147 -172.627 -22.723 107.816
148 162.653 -10.285 136.681
149 170.664 -26.918 109.805
150 160.480 -8.307 129.096
151 179.523 -8.632 104.997
152 -176.690 -22.162 108.995
153 176.892 3.685 63.891
154 -177.055 -2.560 110.207
155 158.440 -3.541 104.374
156 168.525 -7.310 119.273
157 172.349 -4.466 105.992
158 168.325 -36.696 107.849
159 164.586 -9.354 122.531
160 176.628 -7.112 123.227
161 -178.970 -7.118 121.025
162 -177.135 -19.628 90.059
163 171.202 -28.946 118.375
164 179.783 -21.921 116.925
165 -176.074 -4.673 109.338
166 174.597 -1.517 129.742
167 173.225 -31.642 106.547
168 -159.414 -18.212 107.659
169 176.720 -21.410 120.076
170 -176.232 -8.820 109.342
171 172.868 -18.172 111.874
172 160.986 -35.580 128.691
173 176.310 -10.354 123.552
174 -179.078 -17.806 118.656
175 166.292 -11.162 105.679
176 165.281 -6.123 96.614
177 -175.746 -5.243 52.848
178 -171.475 -9.350 108.196
179 -165.554 -22.509 105.195
180 -177.043 7.718 118.304
181 175.037 -11.692 134.446
182 -172.328 -11.015 129.861
183 -165.708 -19.186 136.531
184 151.079 -20.606 104.265
185 173.118 3.585 101.615
186 175.684 -12.810 99.573
187 -173.572 -16.124 113.049
188 177.034 -7.855 42.378
189 173.801 -1.279 104.161
190 179.414 8.667 125.944
191 174.416 -10.351 108.142
192 171.158 0.260 107.504
193 178.819 -15.369 97.904
194 -175.017 -13.208 140.521
195 -159.253 17.141 65.309
196 179.013 14.413 113.966
197 156.369 6.034 107.453
198 158.290 -11.072 121.757
199 174.316 7.305 109.653
200 176.135 30.638 60.683
201 178.406 -10.078 82.706
202 -178.683 8.794 114.868
203 161.634 -10.440 127.008
204 -175.729 -2.378 128.633
205 172.074 11.546 118.749
206 -171.939 -6.435 96.479
207 173.878 4.301 128.971
208 -173.207 -26.880 123.476
209 158.724 8.308 96.979
210 178.049 -15.072 106.264
211 173.981 4.720 63.445
212 -163.477 -2.894 111.151
213 166.287 -1.421 117.812
214 159.925 -24.337 96.044
215 179.061 14.477 90.285
216 179.197 2.076 118.441
217 169.004 6.393 117.196
218 174.335 -16.537 110.658
219 -163.430 -21.148 125.077
220 170.965 -53.351 120.335
221 -175.915 -7.321 64.276
222 176.709 -20.060 129.945
223 163.627 -2.582 129.185
224 173.832 -11.171 93.299
225 -179.007 -22.095 121.131
226 178.010 7.899 110.422
227 171.493 -16.669 122.817
228 168.756 -8.638 120.644
229 -160.011 -24.765 142.124
230 176.542 -3.529 110.571
231 -178.100 3.455 118.225
232 166.996 -18.673 132.237
233 -176.174 -12.829 128.498
234 -171.791 4.193 28.712
235 -169.108 4.346 97.773
236 172.596 -4.122 104.798
237 -173.161 1.338 62.149
238 -168.180 -5.642 113.723
239 172.443 -9.234 124.186
240 -178.432 -23.694 103.640
241 172.631 -12.395 98.116
242 176.075 -14.482 78.099
243 -149.443 -38.599 102.129
244 -173.816 2.528 50.770
245 179.711 -26.618 51.937
246 -168.878 -13.921 92.289
247 -174.488 -4.479 107.435
248 -170.832 -11.263 129.862
249 -177.674 -11.496 48.951
250 -172.555 -12.580 135.711
251 -175.361 -1.373 94.127
252 178.737 -25.114 114.717
253 177.306 6.704 51.990
254 -175.421 -11.306 57.046
255 -173.501 -18.531 80.682
256 176.819 -2.912 88.038
257 166.716 -25.616 95.460
258 -178.123 -22.310 128.834
259 -175.667 -16.774 119.377
260 -168.257 0.468 102.617
261 176.092 -12.176 90.524
262 158.876 -10.428 95.510
263 -178.813 -49.024 104.772
264 178.753 9.096 117.790
265 175.141 2.299 77.039
266 -179.194 7.976 122.962
267 147.888 -15.121 132.011
268 -168.717 9.602 118.684
269 155.379 -22.977 108.231
270 -170.499 -1.057 73.475
271 168.872 -10.155 115.339
272 170.886 1.477 62.726
273 178.123 -4.045 119.949
274 173.955 6.049 131.514
275 166.756 -9.767 85.856
276 -171.194 -34.746 110.839
277 166.646 -19.250 119.470
278 174.369 -28.319 113.693
279 -175.368 9.052 100.592
280 167.723 11.511 100.446
281 175.689 16.051 118.087
282 157.544 -1.065 75.337
283 175.534 2.059 114.894
284 -151.322 -15.971 123.874
285 160.114 -29.893 97.436
286 -178.121 -11.203 120.159
287 153.073 -16.044 109.970
288 -173.063 0.720 116.045
289 177.177 -4.789 66.826
290 177.890 1.692 98.259
291 -166.560 4.818 102.590
292 179.098 -9.590 88.994
293 -168.411 3.680 110.596
294 171.142 -16.807 113.893
295 -175.478 8.130 95.372
296 172.052 -32.196 126.080
297 170.726 -17.484 67.208
298 -178.078 7.478 120.142
299 172.812 -4.156 113.107
300 -172.255 -17.267 -50.829
301 -178.540 -28.683 -78.029
302 166.304 -23.059 -51.078
303 165.351 -11.752 -91.329
304 -169.783 -38.156 -52.147
305 165.976 -13.462 -83.682
306 -172.128 -17.936 -77.967
307 166.044 12.770 -73.478
308 -171.720 -12.488 -79.432
309 -176.404 20.832 -130.285
310 173.585 -20.653 -77.784
311 -170.416 -6.835 -80.433
312 -174.245 -12.361 -56.517
313 -173.180 -8.718 -122.998
314 -172.179 -14.609 -96.537
315 174.565 -8.823 -75.313
316 -169.615 13.927 -65.052
317 172.089 -27.580 -60.532
318 175.995 3.852 -65.914
319 -172.174 -0.743 -56.381
320 178.003 -18.231 -58.858
321 174.558 14.855 -113.464
322 167.417 -2.950 -61.302
323 168.307 -19.019 -54.267
324 -173.917 -19.510 -57.608
325 164.975 -9.420 -64.176
326 163.925 -2.835 -125.348
327 -178.737 -13.162 -67.655
328 175.456 -13.720 -99.159
329 179.461 -12.171 -58.318
330 179.723 -16.378 -64.382
331 177.335 -2.439 -66.284
332 161.210 14.816 -81.240
333 177.476 -12.545 -70.363
334 -178.427 -6.545 -45.045
335 177.243 -9.104 -73.406
336 169.697 -4.041 -71.446
337 175.017 -12.917 -48.101
338 -172.332 7.300 -70.391
339 -179.193 2.295 -62.232
340 -177.120 -26.582 -61.016
341 -171.706 10.136 -82.714
342 177.780 -14.816 -81.100
343 -170.058 11.671 -62.327
344 178.484 5.667 -65.392
345 166.776 -14.952 -59.414
346 -179.145 9.588 -70.808
347 177.674 -19.479 -59.234
348 169.676 0.568 -34.809
349 -179.095 -143.325 -150.157
350 -176.086 -6.956 131.584
351 -164.874 -25.510 122.572
352 -177.803 -12.613 108.689
353 -168.717 -21.438 105.522
354 176.686 1.802 56.455
355 179.234 -26.125 55.706
356 -177.402 -42.097 123.432
357 159.161 -23.330 110.795
358 161.342 -1.606 94.164
359 146.690 5.480 98.026
360 -166.236 -22.902 104.010
361 -179.165 -11.569 96.206
362 -179.924 -7.423 91.015
363 -176.574 -3.109 110.423
364 161.461 -12.447 128.965
365 -173.586 -16.956 105.613
366 -170.618 -40.710 97.559
367 174.056 -4.419 61.094
368 177.637 -7.003 52.164
369 172.228 -11.242 51.662
370 175.557 2.788 81.679
371 -174.985 3.569 29.176
372 -166.031 12.033 97.734
373 164.381 -5.645 95.496
374 175.444 5.947 97.870
375 176.561 2.386 112.922
376 -177.575 4.873 114.061
377 -174.146 3.987 62.295
378 160.475 -4.083 53.575
379 -173.084 -6.468 122.301
380 175.426 -4.448 126.852
381 179.537 -10.721 105.047
382 -156.513 -0.097 104.127
383 171.142 -1.673 102.759
384 169.920 -13.675 128.804
385 176.976 -39.132 125.445
386 174.969 -13.155 87.294
387 173.064 -9.186 101.210
388 158.566 6.096 111.835
389 179.674 8.492 71.512
390 177.205 10.719 80.456
391 159.953 -12.746 89.179
392 170.329 -15.181 133.620
393 -161.627 10.693 101.924
394 170.627 -17.472 70.869
395 154.449 6.771 57.225
396 -178.687 -1.529 76.452
397 168.609 -11.674 101.665
398 -168.405 -11.395 96.525
399 -176.771 10.621 92.873
400 -174.067 2.010 115.341
401 -166.316 22.716 116.395
402 174.457 -14.250 132.119
403 178.646 0.866 121.152
404 161.101 -2.769 57.317
405 -171.380 10.791 110.602
406 -176.253 -10.719 101.022
407 178.983 17.181 118.011
408 -179.461 6.312 102.863
409 -171.668 -13.135 124.795
410 154.802 -2.950 128.648
411 168.652 -8.809 82.339
412 174.726 -10.110 142.524
413 -171.234 4.298 65.939
414 158.762 -10.064 78.403
415 163.616 -12.232 120.787
416 174.134 -14.567 108.315
417 168.242 -12.654 96.732
418 -178.783 12.148 107.439
419 -177.454 2.765 101.523
420 -178.434 -11.973 123.725
421 169.437 14.008 105.164
422 -171.629 -1.754 120.635
423 -172.396 -12.184 76.201
424 170.638 -5.873 88.920
425 -173.987 -1.132 98.324
426 -179.141 -10.201 106.730
427 169.618 -30.564 130.264
428 159.651 -9.225 108.022
429 179.347 -17.245 128.274
430 179.241 -10.012 104.739
431 176.306 -18.297 95.511
432 168.361 5.038 113.572
433 179.040 -7.131 119.387
434 157.547 -14.643 120.754
435 167.452 11.138 103.031
436 167.183 9.795 92.260
437 176.127 16.359 108.904
438 -175.647 5.787 115.588
439 -163.064 -17.592 113.967
440 -177.273 -6.298 64.310
441 178.406 3.249 94.737
442 176.755 -15.608 126.566
443 -167.592 -36.105 124.762
444 166.868 8.315 87.853
445 163.198 -1.130 68.438
446 177.919 -5.240 47.522
447 -178.861 -13.879 125.663
448 164.154 -8.111 121.394
449 165.789 -5.708 108.421
450 172.448 -17.641 100.592
451 165.740 -25.787 121.726
452 169.566 -6.779 112.195
453 156.995 -21.554 90.944
454 -168.126 -21.960 121.300
455 -172.588 -0.661 120.808
456 176.997 4.450 89.279
457 -178.624 -20.085 94.016
458 -170.589 -22.945 130.638
459 177.094 -7.558 108.766
460 173.508 -6.604 120.130
461 154.451 -8.811 83.431
462 166.741 -17.908 43.650
463 177.194 -3.660 58.610
464 173.048 -8.495 129.886
465 170.296 15.517 64.919
466 178.698 4.099 97.417
467 -175.394 -16.880 156.293
468 178.539 -29.644 -65.531
469 -176.232 3.581 -77.099
470 -176.655 -15.217 -87.658
471 -169.837 -8.850 -78.176
472 170.373 -9.864 -71.645
473 154.451 0.851 -45.401
474 177.192 -22.346 -45.788
475 173.258 -4.834 -66.223
476 -173.589 -18.795 -46.321
477 157.272 20.485 -70.898
478 176.576 -6.928 -103.865
479 174.069 9.272 -72.552
480 173.210 5.862 -53.209
481 -171.791 -31.829 -72.995
482 170.468 -10.983 -86.546
483 -163.588 -15.631 -74.293
484 175.151 4.379 -58.672
485 175.520 3.024 -61.017
486 -175.102 -33.194 -40.987
487 -169.824 -24.438 -71.579
488 -171.358 -26.764 -48.886
489 168.704 1.033 -66.888
490 -169.888 29.307 -71.493
491 172.766 -2.598 -79.546
492 169.557 2.122 -118.304
493 175.923 5.793 -55.773
494 172.037 -9.678 -75.821
495 160.684 -16.918 119.907
496 179.390 18.341 116.634
497 169.633 -20.029 135.538
498 -171.214 -2.567 103.378
499 -178.538 -66.434 133.998
500 167.986 -9.667 127.098
501 176.318 -14.018 21.823
502 163.205 -160.426 14.459
503 164.219 -163.515 20.405
504 174.912 -129.205 -137.408
505 179.736 178.053 -77.736
506 -171.636 -155.769 -138.490
507 176.518 178.557 -147.570
508 -170.603 8.147 -58.607
509 170.706 -3.680 -62.747
510 169.311 -12.325 -59.430
511 178.727 -0.264 -52.422
512 -175.075 -0.281 -68.492
513 -174.868 -32.636 -59.446
514 -178.508 -12.057 -80.013
515 177.602 2.315 -53.050
516 164.107 4.006 -91.596
517 -177.582 -7.379 -51.103
518 -172.356 -25.260 -68.596
519 171.534 -15.943 -72.905
520 -174.347 -5.157 -58.657
521 167.896 -1.513 -97.258
522 -179.438 2.443 -103.814
523 178.594 -3.752 -76.858
524 177.408 6.668 -68.967
525 -174.732 8.174 -125.685
526 173.294 -5.396 -110.789
527 -174.109 1.118 -137.466
528 -172.385 -1.457 -48.169
529 -163.337 -26.170 -50.056
530 159.919 -27.122 -48.379
531 168.554 -147.881 -140.766
532 177.217 -132.741 -143.042
533 176.997 -164.225 -122.075
534 -177.709 3.047 118.658
535 -173.673 -18.287 140.804
536 154.919 3.797 91.536
537 -171.304 22.286 118.583
538 169.392 37.871 90.684
539 167.489 2.795 40.579
540 174.942 -17.210 105.058
541 178.256 -8.382 98.256
542 159.549 -4.738 133.925
543 -170.149 -8.575 114.735
544 172.836 4.093 156.911
545 166.873 -3.992 -75.105
546 175.107 -0.801 -75.790
547 175.026 -26.474 -76.188
548 -167.462 -16.392 -63.034
549 -175.734 -20.292 -143.356
550 179.016 -2.262 -82.939
551 178.275 -1.160 -103.294
552 -176.680 -5.351 -51.778
553 174.816 7.507 -78.833
554 174.863 -0.388 -57.199
555 174.369 17.505 -51.731
556 -158.977 24.664 -46.603
557 -168.640 -11.532 -60.893
558 179.354 4.992 -59.656
559 -179.192 -7.097 -54.207
560 178.993 -16.475 -61.048
561 -173.208 16.241 -61.982
562 -172.671 -10.734 -59.065
563 179.517 -11.812 -63.252
564 -176.788 -15.503 -69.153
565 -176.623 16.672 -70.313
566 164.728 26.886 -90.347
567 176.527 -5.298 -52.698
568 -168.292 10.473 -49.177
569 171.136 -11.975 -63.496
570 166.648 -8.794 -62.533
571 176.207 -10.618 -56.033
572 171.082 1.508 -68.531
573 -176.863 -19.601 -58.992
574 -175.673 -11.905 -114.035
575 -162.497 -5.071 -158.598
576 176.466 -29.019 -56.979
577 176.362 -17.839 -103.161
578 178.042 14.103 -97.341
579 159.376 -10.865 -120.711
580 155.151 3.517 -102.958
581 158.013 -3.611 -125.222
582 -172.945 -11.612 -146.738
583 171.129 22.918 -135.345
584 176.543 -8.510 -46.954
585 161.609 -0.200 -131.291
586 -169.170 8.213 -69.379
587 163.671 -7.892 -69.850
588 -178.346 -0.149 -88.237
589 -165.768 -15.256 -40.285
590 171.108 -15.539 -59.808
591 169.602 -1.692 -76.919
592 -169.323 -18.223 -56.018
593 -177.563 0.228 -52.424
594 155.046 -4.553 -69.220
595 -172.472 -29.314 -48.865
596 170.879 0.592 -53.298
597 178.279 -5.835 -76.633
598 -176.672 -23.568 -45.391
599 166.078 -43.350 -77.580
600 -170.912 0.606 -53.133
601 178.360 -16.635 -76.091
602 153.494 5.236 -77.713
603 179.683 3.002 -67.390
604 160.634 -7.469 -139.005
605 174.503 -5.207 -43.345
606 -172.517 -6.187 -120.641
607 169.181 8.138 -134.525
608 146.863 17.379 -124.537
609 -174.604 6.949 -122.941
610 177.865 -10.679 -61.798
611 176.995 13.008 -99.110
612 176.960 -8.872 -81.569
613 164.468 -13.597 -105.628
614 -177.093 -11.298 -86.914
615 -167.604 8.261 -111.179
616 174.441 2.175 -82.647
617 -178.987 -10.673 -140.206
618 -179.615 -7.102 -66.497
619 171.218 -22.677 -69.763
620 -169.081 -11.096 -58.894
621 -175.804 -6.945 -66.304
622 175.208 6.270 -46.471
623 -178.154 8.480 -81.947
624 168.801 -5.009 -52.480
625 169.123 -0.997 -96.001
626 169.378 -6.073 116.614
627 -177.218 -17.681 117.561
628 175.178 -4.804 99.791
629 147.817 -35.225 63.231
630 -170.207 -16.420 109.949
631 -179.933 -31.604 99.283
632 168.736 -10.541 111.610
633 169.907 -7.980 109.604
634 -178.697 -7.282 110.808
635 178.823 -3.603 136.386
636 -179.448 -11.055 122.833
637 176.908 1.534 133.678
638 -175.165 -8.431 121.795
639 -174.549 8.435 65.946
640 -169.176 -5.268 136.409
641 173.655 3.307 -58.710
642 174.953 -5.101 -129.411
643 173.734 -33.019 -113.369
644 -174.141 -16.359 -63.240
645 165.465 -16.568 -72.139
646 171.779 2.094 -110.506
647 -177.101 -7.617 -81.246
648 176.204 -6.331 -106.277
649 179.838 -5.674 -55.128
650 -177.076 -11.878 -67.104
651 -176.576 -22.443 -57.316
652 164.844 -6.010 -65.744
653 172.806 -21.799 -51.985
654 176.327 -20.566 -60.851
655 154.482 -12.749 -61.269
656 156.854 4.414 -55.961
657 173.154 -6.178 -43.554
658 179.163 -16.802 -68.370
659 -174.304 -6.842 -64.357
660 -171.714 -2.032 -61.763
661 -166.790 -32.488 -132.673
662 167.938 -35.128 -48.257
663 179.732 -12.162 -59.565
664 -170.297 -28.655 -55.494
665 151.872 -23.115 -51.862
666 -175.840 9.482 -61.070
667 158.551 -4.280 -64.990
668 -179.234 -1.721 -82.389
669 161.979 -2.438 -78.041
670 173.258 -9.539 -139.771
671 172.333 -0.082 -65.711
672 -178.448 -17.231 -60.648
673 -172.742 -14.707 -65.175
674 169.192 -13.221 -48.982
675 -174.119 -7.304 -65.037
676 170.485 10.964 -59.824
677 175.196 -6.836 -53.177
678 166.290 -2.351 -51.722
679 165.213 -20.697 -61.427
680 172.179 -19.930 -52.329
681 -177.460 -8.587 -61.533
682 -170.364 11.131 -48.182
683 171.945 1.015 -73.693
684 169.896 -20.062 -83.030
685 169.428 3.834 -58.233
686 157.664 18.686 -68.568
687 -177.166 -10.904 -56.137
688 -173.342 10.241 -82.908
689 -173.586 -26.850 -100.164
690 174.457 -10.244 -57.354
691 -175.540 -8.231 -80.588
692 -170.085 0.584 -59.575
693 -177.899 3.000 -63.453
694 162.579 -42.123 -56.804
695 168.615 -21.098 -83.470
696 176.619 -22.628 -61.684
697 174.257 13.252 -64.494
698 173.989 -5.503 -80.657
699 162.896 -17.292 -62.746
700 -177.407 -21.714 -64.239
701 -158.303 9.789 -88.917
702 164.824 15.629 -81.451
703 174.858 -11.175 -53.328
704 170.641 -25.782 -70.597
705 177.658 -29.032 -59.577
706 176.865 -21.574 -101.183
707 165.825 -6.658 -67.944
708 171.967 13.037 -90.440
709 177.090 -17.323 -52.204
710 168.168 -16.246 -62.093
711 -178.656 -5.601 -60.552
712 176.752 -7.942 133.137
713 -177.893 -26.412 115.461
714 -174.958 5.177 117.391
715 172.070 -10.130 113.433
716 -179.531 9.431 115.746
717 -175.289 -14.802 67.638
718 177.604 -8.957 95.416
719 162.193 6.368 99.385
720 179.590 -12.530 116.660
721 161.371 -9.879 120.111
722 163.315 -9.790 88.965
723 -171.838 -16.750 113.300
724 178.928 3.349 123.540
725 -168.442 -9.428 118.911
726 178.625 -17.350 123.757
727 171.003 -6.074 108.230
728 -166.166 -7.349 103.718
729 153.376 -19.357 92.469
730 161.070 -2.202 91.519
731 177.554 -12.699 94.673
732 161.400 -19.805 87.764
733 168.711 -35.393 128.198
734 -174.922 7.842 122.389
735 176.981 -7.478 112.836
736 -172.788 18.607 100.853
737 -164.339 5.750 103.194
738 152.338 -16.690 100.193
739 169.274 -10.757 111.370
740 167.247 -8.853 120.972
741 176.368 -24.522 112.887
742 177.041 -35.468 122.495
743 168.525 8.646 79.957
744 161.879 -10.139 118.445
745 162.154 -17.524 90.448
746 178.613 5.896 122.956
747 -178.272 -7.737 99.712
748 163.138 11.174 130.300
749 -163.649 -17.309 105.980
750 173.629 -12.772 101.281
751 172.080 -13.448 138.519
752 -177.993 -17.511 64.688
753 179.816 -3.705 112.995
754 156.763 -32.303 138.420
755 169.297 7.533 56.705
756 176.438 -3.660 97.551
757 174.673 -14.946 108.092
758 176.715 10.854 140.795
759 163.412 -39.077 112.157
760 178.351 -15.834 116.135
761 -179.906 -22.820 53.415
762 176.047 -23.967 137.603
763 -175.752 -2.800 112.854
764 -177.441 -16.898 133.611
765 -164.100 -20.081 109.963
766 172.884 -0.322 116.082
767 177.766 -17.580 120.639
768 -174.531 -8.062 75.830
769 177.985 -11.539 116.129
770 -174.263 -32.874 96.498
771 169.131 -21.642 127.510
772 168.358 -22.529 118.770
773 -173.389 -1.297 85.551
774 -171.670 -6.863 112.760
775 177.104 15.648 118.025
776 -164.644 -6.373 131.538
777 -170.029 -16.413 55.589
778 -174.214 -7.359 28.671
779 -176.709 -6.854 -79.623
780 173.036 -13.304 -49.513
781 167.611 12.484 -68.078
782 -173.219 5.614 -55.673
783 175.901 -17.677 -74.055
784 163.062 -5.641 -59.380
785 176.737 4.693 -63.347
786 -169.327 -26.582 -62.494
787 174.623 6.570 -114.274
788 158.056 -6.492 -70.089
789 161.882 -35.139 -56.682
790 -173.353 -3.674 -64.556
791 -167.499 -11.688 -78.907
792 -175.734 -15.029 -61.440
793 -170.401 -7.410 -71.599
794 171.833 -8.389 -76.307
795 170.443 -16.770 -73.436
796 -174.913 -30.385 -59.465
797 179.172 -10.581 -50.671
798 176.479 -12.411 -78.021
799 -176.088 -13.894 -96.200
800 -165.982 -11.862 -54.273
801 176.791 -37.341 -74.763
802 -175.823 -29.907 -78.119
803 -175.113 -19.642 -99.931
804 -173.387 -14.714 -47.043
805 -165.773 -11.824 -46.860
806 174.894 -8.629 -109.123
807 168.770 -21.088 -61.543
808 165.809 -1.405 -122.123
809 -172.663 7.673 -97.473
810 -167.407 -20.089 -68.269
811 -179.852 12.454 -92.022
812 -179.462 15.785 -47.076
813 158.880 20.040 -75.754
814 -170.003 1.375 -80.111
815 -172.394 3.345 -73.933
816 168.980 14.990 -79.030
817 -174.824 -19.053 -126.160
818 -171.101 7.570 -58.722
819 -170.381 7.751 -69.846
820 -175.420 15.199 -80.230
821 -173.775 19.053 -56.549
822 159.071 0.952 -85.138
823 -164.929 -11.046 -64.160
824 169.018 20.014 -80.773
825 -172.086 -6.015 -87.451
826 153.662 -16.939 -66.748
827 -174.111 -10.497 -77.669
828 -166.642 -1.805 -64.330
829 -178.762 7.258 -61.605
830 -173.968 1.214 -99.135
831 -179.434 2.759 -64.553
832 175.427 3.607 -64.629
833 -171.470 -1.720 -71.215
834 179.493 -14.206 113.748
835 -173.056 10.259 101.117
836 -175.336 3.474 116.308
837 175.261 -1.963 100.960
838 -171.113 6.435 92.750
839 170.066 12.671 94.806
840 -173.332 13.011 -70.748
841 -178.150 -10.029 -48.169
842 173.361 -9.045 -62.123
843 -178.498 6.844 -84.158
844 168.010 6.888 -62.673
845 167.187 34.023 -110.415
846 -177.588 -8.297 -42.807
847 -178.251 -12.530 -75.717
848 178.104 -6.544 -72.221
849 170.547 22.429 -80.666
850 -178.228 1.505 -102.656
851 170.252 -6.947 -50.948
852 -179.489 4.499 -140.437
853 173.725 4.653 -67.846
854 161.124 6.294 -83.698
855 178.443 -11.621 -52.620
856 170.933 6.088 -101.764
857 172.861 -11.191 -66.736
858 174.427 -8.861 -86.399
859 -168.948 1.342 -63.498
860 168.300 -23.928 -65.089
861 -175.992 5.623 -69.787
862 168.814 -21.462 -119.038
863 -179.616 12.840 -79.147
864 173.411 -12.227 -71.262
865 -170.229 -21.602 -58.874
866 178.510 -0.503 -75.247
867 176.376 -8.518 -61.026
868 -178.928 -20.308 -83.055
869 167.462 2.337 -131.052
870 175.304 1.739 -63.871
871 167.983 10.679 -106.657
872 177.052 -6.486 -89.257
873 -175.426 -9.388 -64.051
874 -178.935 7.821 -94.321
875 174.007 -14.402 -38.988
876 178.006 2.962 -79.872
877 -175.787 12.465 -42.453
878 -174.369 -31.569 -52.373
879 175.660 -14.641 -81.821
880 167.910 -2.074 -78.021
881 -178.398 -23.238 -75.637
882 177.490 -1.688 -73.947
883 -175.875 -16.472 -74.109
884 169.724 -0.387 -110.411
885 175.886 -2.067 -117.485
886 -175.254 8.307 -75.773
887 175.726 -1.515 -120.998
888 -177.710 -9.999 -74.007
889 -179.476 10.872 -75.587
890 157.822 -0.615 -29.776
891 -166.131 -24.641 49.984
892 172.492 -31.032 68.267
893 173.348 -10.862 127.942
894 175.632 -1.387 107.342
895 159.203 3.147 99.159
896 175.956 -11.688 94.636
897 172.901 -16.658 54.403
898 -176.128 -9.281 90.554
899 170.377 -31.798 108.303
900 168.342 28.673 107.804
901 171.797 -2.120 88.563
902 177.066 -18.059 83.059
903 176.256 7.172 57.540
904 161.280 -18.690 122.496
905 163.812 -18.183 119.999
906 171.657 -10.538 115.600
907 172.433 3.657 128.646
908 159.392 -1.496 112.552
909 174.938 -7.895 119.644
910 176.081 -16.245 83.254
911 -179.119 -8.577 121.816
912 -179.103 -23.043 130.175
913 167.957 -13.457 109.951
914 -175.879 4.952 92.778
915 155.980 -26.462 111.948
916 169.971 -2.627 109.354
917 172.986 -16.361 82.327
918 179.661 -32.210 109.936
919 164.350 -6.503 137.323
920 -169.974 -25.385 114.352
921 159.417 -8.660 107.172
922 -179.943 -8.063 106.185
923 -178.102 -42.954 100.010
924 171.757 -24.013 132.683
925 178.341 -0.210 125.528
926 -178.609 -20.397 113.030
927 177.695 -21.899 117.768
928 170.112 4.981 70.675
929 169.441 -9.765 124.914
930 -173.027 2.410 105.053
931 176.570 -8.243 93.978
932 173.911 -0.325 112.262
933 165.561 -4.411 118.653
934 -172.328 -14.942 102.140
935 179.765 -1.915 120.982
936 172.239 -26.254 116.711
937 164.321 -17.441 127.059
938 170.104 9.182 127.750
939 179.435 -19.081 124.739
940 176.886 2.204 116.818
941 164.956 -23.787 120.095
942 -171.359 -10.020 100.152
943 -179.269 -15.319 136.568
944 173.379 -10.307 100.144
945 175.087 -5.427 118.170
946 176.406 -2.944 109.871
947 175.707 -38.687 127.284
948 -177.724 -14.575 122.616
949 174.842 -3.581 44.995
950 170.289 -6.636 116.765
951 176.566 -8.200 -58.454
952 -171.464 -10.982 -62.534
953 -178.701 -7.628 -56.230
954 176.487 -8.974 -108.676
955 166.104 -12.458 -82.244
956 -175.525 -12.929 -51.506
957 178.209 -24.869 -48.654
958 -176.356 -40.480 -68.079
959 -171.545 -10.954 -89.800
960 174.610 -12.836 -55.394
961 -173.199 16.130 -64.743
962 -174.189 2.929 -64.056
963 173.985 -18.247 -75.517
964 163.974 -0.781 -47.222
965 -176.445 -8.758 -69.962
966 172.809 -21.923 -70.954
967 -178.802 -9.372 -83.426
968 -176.584 -32.713 -85.536
969 169.459 -4.278 -48.962
970 -167.042 -7.918 -60.819
971 178.968 -31.340 -44.434
972 -174.954 -17.397 -70.028
973 162.798 -2.674 -124.221
974 173.797 2.745 -56.156
975 -178.917 -18.494 -75.354
976 -179.598 -3.945 -60.824
977 162.630 -24.995 -65.323
978 -175.217 -17.598 -50.162
979 168.962 -17.569 -68.069
980 178.440 -6.912 -56.056
981 -173.132 1.449 -76.216
982 -176.570 -48.123 -54.040
983 177.072 -3.860 -112.221
984 168.357 -3.243 -63.354
985 176.723 -11.451 116.712
986 172.701 -8.249 96.679
987 168.328 8.225 119.886
988 -167.636 -0.165 117.648
989 175.790 -7.986 128.479
990 179.860 9.551 65.187
991 -175.899 3.587 95.889
992 172.805 -8.617 114.470
993 171.920 -23.755 123.494
994 177.259 -5.017 123.002
995 179.855 -2.633 98.874
996 162.152 9.080 116.265
997 -170.337 -25.227 85.518
998 -179.209 -4.983 128.722
999 -176.144 -0.270 92.759
1000 -175.247 -12.922 111.560
