# Supplementary material for: Identification of novel therapeutic inhibitors against E6 and E7 oncogenes of HPV-16 associated with cervical cancer
Source: PLoS One. 2025 Oct 27;20(10):e0323595. doi: 10.1371/journal.pone.0323595 (PMC12558539; doi:10.1371/journal.pone.0323595)
Supplement: S1 File — (ZIP) [file pone.0323595.s001.zip › L-Properties.csv]

Frame # RMSD rGyr intraHB MolSA SASA PSA
0 0.000 3.793 1 239.474 155.054 176.832
1 0.185 3.809 1 237.677 147.259 173.747
2 0.203 3.825 1 237.840 135.433 170.127
3 0.216 3.829 1 238.614 109.782 172.037
4 0.173 3.793 1 237.694 149.261 170.870
5 0.148 3.730 1 237.641 146.230 172.487
6 0.191 3.812 1 238.658 155.593 173.591
7 0.233 3.810 1 239.428 169.445 175.241
8 0.291 3.799 1 238.456 165.728 172.004
9 0.477 3.798 1 238.195 141.986 173.252
10 0.136 3.745 1 236.749 171.191 173.305
11 0.302 3.811 1 239.694 148.732 173.091
12 0.205 3.829 1 239.011 156.742 173.509
13 0.276 3.772 1 238.340 157.503 173.699
14 0.532 3.803 1 238.625 176.400 172.159
15 0.239 3.832 1 237.275 172.860 170.988
16 0.443 3.793 1 241.420 191.851 174.330
17 0.408 3.820 1 239.428 193.384 173.329
18 0.582 3.866 1 241.565 146.959 174.423
19 0.702 3.838 1 237.319 165.550 168.240
20 0.504 3.783 1 237.729 142.250 173.573
21 0.314 3.794 1 239.558 157.518 173.672
22 0.605 3.814 1 238.530 124.433 173.058
23 0.358 3.752 1 238.959 159.293 173.560
24 0.556 3.766 1 237.591 129.700 172.677
25 0.483 3.794 1 239.568 143.114 175.948
26 0.584 3.797 1 238.691 148.097 173.039
27 0.652 3.797 1 237.521 150.739 172.296
28 0.504 3.766 1 238.704 130.791 175.429
29 0.383 3.777 1 238.788 157.595 174.039
30 0.616 3.814 1 238.280 165.252 170.921
31 0.651 3.792 1 236.976 141.789 168.149
32 0.580 3.759 1 236.434 144.028 170.932
33 0.443 3.788 1 239.132 139.441 175.777
34 0.456 3.804 1 239.145 153.624 171.949
35 0.243 3.818 1 238.217 147.113 170.254
36 0.678 3.790 1 238.046 158.567 170.902
37 0.490 3.810 1 238.479 155.914 170.950
38 0.487 3.824 1 239.343 165.442 173.893
39 0.334 3.806 1 240.005 149.889 173.415
40 0.679 3.806 1 238.970 146.934 174.847
41 0.658 3.791 1 238.404 158.905 172.926
42 0.369 3.748 1 239.221 144.592 173.620
43 0.577 3.788 1 237.783 137.056 170.304
44 0.593 3.839 1 239.077 139.821 173.636
45 0.626 3.832 1 241.048 148.562 174.033
46 0.249 3.809 1 239.418 157.594 174.388
47 0.222 3.841 1 239.521 136.665 171.500
48 0.356 3.809 1 240.107 149.598 174.753
49 0.575 3.808 1 240.293 156.492 173.444
50 0.411 3.822 1 240.397 169.338 175.603
51 0.453 3.766 1 237.496 138.518 170.863
52 0.422 3.806 1 239.601 167.665 176.278
53 0.542 3.779 1 238.286 149.497 172.367
54 0.700 3.807 1 236.713 153.593 172.421
55 0.567 3.721 1 239.272 145.492 174.635
56 0.436 3.824 1 239.885 144.080 176.612
57 0.503 3.816 1 239.363 139.351 173.907
58 0.543 3.812 1 240.210 160.448 176.329
59 0.585 3.775 1 236.734 135.698 169.978
60 0.685 3.823 1 238.859 154.155 170.731
61 0.304 3.824 1 240.567 154.934 177.275
62 0.587 3.776 1 238.162 148.634 175.121
63 0.358 3.798 1 238.959 176.189 173.297
64 0.509 3.824 1 238.276 164.494 170.811
65 0.464 3.820 1 240.572 152.855 174.869
66 0.433 3.773 1 238.671 166.619 172.607
67 0.502 3.751 1 238.481 155.631 171.993
68 0.179 3.801 1 237.942 150.002 171.823
69 0.351 3.774 1 239.600 160.118 176.572
70 0.616 3.805 1 238.865 151.512 172.287
71 0.622 3.784 1 239.464 164.505 173.421
72 0.283 3.795 1 239.635 156.952 173.988
73 0.562 3.767 1 237.957 154.180 173.304
74 0.571 3.788 1 238.870 159.425 170.426
75 0.563 3.743 1 237.812 162.257 172.666
76 0.344 3.784 1 240.169 132.082 176.211
77 0.269 3.811 1 237.566 110.526 170.301
78 0.314 3.810 1 237.317 109.195 172.141
79 0.261 3.820 1 239.981 126.523 174.244
80 0.173 3.811 1 238.543 114.128 171.599
81 0.627 3.804 1 239.769 127.638 174.520
82 0.490 3.836 1 241.490 144.863 178.607
83 0.498 3.794 1 239.300 139.072 177.102
84 0.568 3.814 1 238.332 127.190 173.168
85 0.247 3.855 1 239.213 129.787 173.118
86 0.576 3.788 1 239.943 133.018 175.895
87 0.227 3.819 1 237.759 146.344 171.477
88 0.208 3.811 1 238.422 114.504 170.866
89 0.407 3.788 1 238.387 163.875 171.869
90 0.505 3.794 1 238.981 157.791 177.562
91 0.513 3.778 1 239.622 150.453 173.622
92 0.626 3.833 1 239.658 141.838 171.418
93 0.511 3.813 1 239.595 121.207 174.137
94 0.251 3.793 1 239.280 135.085 176.596
95 0.467 3.795 1 239.791 147.996 173.331
96 0.219 3.800 1 237.019 178.462 170.921
97 0.551 3.810 1 239.504 143.756 172.918
98 0.351 3.816 0 241.107 149.123 174.075
99 0.592 3.735 1 236.868 139.070 172.533
100 0.207 3.815 1 237.986 137.571 171.058
101 0.465 3.787 1 239.870 143.115 172.163
102 0.586 3.822 1 238.065 151.602 172.192
103 0.693 3.815 1 237.876 138.298 170.426
104 0.264 3.768 1 236.636 113.462 169.464
105 0.189 3.741 1 236.298 172.835 169.825
106 0.643 3.839 1 238.727 143.591 173.213
107 0.434 3.820 1 240.266 143.806 176.780
108 0.600 3.803 1 238.395 191.233 170.424
109 0.128 3.801 1 238.973 162.375 173.670
110 0.331 3.832 1 240.010 161.549 172.597
111 0.329 3.862 1 237.148 141.369 169.118
112 0.245 3.848 1 239.055 154.045 174.172
113 0.753 3.877 1 237.730 128.272 168.924
114 0.189 3.824 1 238.302 147.502 172.380
115 0.664 3.791 1 238.432 160.279 172.395
116 0.154 3.768 1 237.991 137.773 176.580
117 0.266 3.799 1 239.073 152.512 172.542
118 0.597 3.816 1 238.671 159.121 173.820
119 0.180 3.784 1 238.899 134.031 171.890
120 0.225 3.775 1 236.977 165.447 168.682
121 0.516 3.744 1 237.809 167.104 170.601
122 0.270 3.821 1 241.308 134.505 174.642
123 0.601 3.854 1 240.542 141.891 173.263
124 0.433 3.807 1 240.102 151.591 173.793
125 0.590 3.828 1 239.258 138.771 170.973
126 0.499 3.820 1 238.775 143.391 172.014
127 0.376 3.797 1 238.822 152.372 174.462
128 0.662 3.835 1 239.083 131.075 171.724
129 0.432 3.843 1 240.518 149.576 175.378
130 0.632 3.845 1 239.169 131.835 171.526
131 0.490 3.824 1 241.145 122.371 175.937
132 0.554 3.821 1 239.018 170.546 173.409
133 0.655 3.785 1 238.098 127.232 172.566
134 0.682 3.815 1 237.252 135.000 167.965
135 0.542 3.809 1 240.150 154.639 173.106
136 0.588 3.776 1 238.328 139.663 172.525
137 0.388 3.816 1 240.012 139.134 173.332
138 0.549 3.758 1 239.007 154.207 172.344
139 0.578 3.745 1 238.441 128.059 170.567
140 0.559 3.796 1 237.530 145.036 170.332
141 0.494 3.838 1 240.964 131.102 175.566
142 0.184 3.753 1 237.984 144.213 174.027
143 0.263 3.788 1 236.410 137.041 171.690
144 0.486 3.808 1 237.927 140.995 173.851
145 0.563 3.820 1 240.822 134.655 173.340
146 0.648 3.824 1 239.142 126.314 172.250
147 0.507 3.818 1 240.316 132.026 173.709
148 0.655 3.817 1 237.782 135.851 170.022
149 0.670 3.819 1 241.097 149.507 175.067
150 0.544 3.779 1 238.305 158.336 173.602
151 0.418 3.792 1 238.404 166.731 172.924
152 0.446 3.875 1 241.653 172.618 174.620
153 0.244 3.782 1 239.737 154.699 174.145
154 0.514 3.786 1 239.367 146.632 174.937
155 0.440 3.806 1 240.666 144.720 172.552
156 0.519 3.815 1 239.358 153.930 173.733
157 0.469 3.816 1 239.957 161.619 176.851
158 0.525 3.793 1 238.639 138.894 172.303
159 0.590 3.843 1 239.423 158.215 172.077
160 0.602 3.818 1 239.916 129.155 173.998
161 0.606 3.804 1 238.732 161.367 170.490
162 0.451 3.751 1 239.103 150.823 174.966
163 0.619 3.771 1 237.773 160.785 171.283
164 0.565 3.780 1 237.993 148.107 174.487
165 0.475 3.750 1 237.376 150.758 174.872
166 0.631 3.827 1 239.047 144.355 169.681
167 0.477 3.792 1 239.167 155.629 172.930
168 0.572 3.771 1 237.621 139.462 169.482
169 0.621 3.820 1 239.733 148.970 174.308
170 0.510 3.809 1 240.108 164.470 174.345
171 0.636 3.808 1 239.481 153.882 175.252
172 0.538 3.794 1 237.558 163.633 172.930
173 0.626 3.783 1 238.521 146.347 171.553
174 0.636 3.801 1 238.020 146.149 170.593
175 0.543 3.777 1 239.471 128.843 175.251
176 0.526 3.799 1 239.526 129.880 176.834
177 0.258 3.756 1 237.481 133.664 170.536
178 0.490 3.849 1 239.759 152.165 175.348
179 0.508 3.797 1 239.521 134.429 173.451
180 0.572 3.845 1 239.977 144.374 171.832
181 0.704 3.854 1 238.588 147.012 170.323
182 0.636 3.833 1 239.744 145.741 173.348
183 0.652 3.801 1 237.461 134.154 171.035
184 0.455 3.798 1 238.746 122.502 173.987
185 0.496 3.804 1 238.210 133.038 173.846
186 0.456 3.783 1 238.390 131.815 172.311
187 0.533 3.793 1 239.303 147.100 173.382
188 0.340 3.846 1 237.909 130.734 169.804
189 0.462 3.750 1 237.802 135.887 173.317
190 0.622 3.809 1 239.399 132.193 171.339
191 0.576 3.776 1 237.950 138.969 170.897
192 0.458 3.806 1 239.540 149.383 176.802
193 0.509 3.769 1 239.507 133.978 176.515
194 0.670 3.822 1 238.037 131.845 168.462
195 0.342 3.786 1 240.652 141.237 174.683
196 0.563 3.764 1 237.386 142.969 171.318
197 0.565 3.770 1 239.034 145.476 175.351
198 0.685 3.804 1 238.721 136.060 172.717
199 0.416 3.757 1 237.914 153.798 172.585
200 0.258 3.794 1 238.258 145.081 172.211
201 0.270 3.803 1 239.166 151.202 174.490
202 0.544 3.834 1 241.690 153.848 176.658
203 0.578 3.806 1 238.665 151.995 171.595
204 0.651 3.761 1 236.385 146.728 170.051
205 0.588 3.830 1 240.581 158.068 173.666
206 0.383 3.763 1 237.871 149.010 173.811
207 0.622 3.830 1 238.958 139.873 171.742
208 0.684 3.783 1 238.324 146.220 173.559
209 0.350 3.825 1 240.511 169.823 176.336
210 0.425 3.795 1 240.188 159.044 173.045
211 0.169 3.765 1 238.636 152.663 172.989
212 0.526 3.843 1 241.614 141.239 173.903
213 0.533 3.793 1 238.036 139.931 172.132
214 0.461 3.797 1 239.542 147.977 174.109
215 0.360 3.790 1 238.797 152.972 174.761
216 0.548 3.825 1 240.768 162.181 173.215
217 0.608 3.835 1 238.887 164.493 173.639
218 0.508 3.809 1 238.666 161.572 173.830
219 0.586 3.803 1 238.808 155.667 172.269
220 0.670 3.789 1 237.720 154.425 171.062
221 0.319 3.820 1 239.253 139.044 173.701
222 0.665 3.805 1 238.830 141.561 170.563
223 0.614 3.799 1 236.462 168.564 168.435
224 0.386 3.789 1 239.280 146.685 174.611
225 0.671 3.806 1 238.399 148.221 171.762
226 0.621 3.800 1 240.112 153.928 174.486
227 0.579 3.809 1 237.454 167.512 173.668
228 0.600 3.837 1 239.802 153.290 174.340
229 0.762 3.829 1 238.406 163.604 172.568
230 0.469 3.839 1 240.184 145.230 173.947
231 0.646 3.753 1 239.147 140.908 172.965
232 0.640 3.792 1 238.010 168.627 173.512
233 0.620 3.793 1 239.574 169.954 173.592
234 0.419 3.885 1 240.795 134.417 173.532
235 0.407 3.809 1 239.621 146.770 173.115
236 0.466 3.811 1 240.179 166.448 173.759
237 0.221 3.795 1 238.616 158.652 171.018
238 0.477 3.774 1 237.191 156.248 172.828
239 0.532 3.787 1 238.550 154.368 172.686
240 0.447 3.820 1 239.087 145.445 172.573
241 0.494 3.807 1 240.015 148.313 173.150
242 0.303 3.766 1 239.322 148.781 171.269
243 0.490 3.798 1 240.941 154.330 175.335
244 0.368 3.761 1 237.522 159.860 173.042
245 0.237 3.801 1 238.057 131.689 174.129
246 0.473 3.781 1 238.868 148.164 172.524
247 0.475 3.799 1 237.609 149.538 171.244
248 0.693 3.754 1 237.948 177.094 171.288
249 0.292 3.827 1 237.294 152.804 170.167
250 0.710 3.801 1 237.945 146.909 173.552
251 0.483 3.760 1 239.291 149.402 174.343
252 0.547 3.801 1 238.423 148.326 172.049
253 0.205 3.820 1 238.984 133.386 171.926
254 0.204 3.801 1 238.914 150.845 172.515
255 0.300 3.830 1 239.263 156.768 176.669
256 0.331 3.793 1 239.917 138.509 174.894
257 0.322 3.799 1 240.397 146.876 177.814
258 0.594 3.800 1 237.960 137.822 172.128
259 0.519 3.807 1 239.418 135.518 174.789
260 0.402 3.835 1 240.046 146.190 173.398
261 0.433 3.814 1 239.271 173.512 174.215
262 0.254 3.796 1 239.317 159.401 175.087
263 0.419 3.808 1 239.830 129.750 174.776
264 0.618 3.800 1 238.842 162.197 171.523
265 0.217 3.834 1 238.952 156.852 175.527
266 0.595 3.828 1 239.909 163.612 173.245
267 0.629 3.825 1 240.031 150.448 168.636
268 0.552 3.817 1 236.922 166.738 169.575
269 0.512 3.774 1 237.363 149.366 172.342
270 0.291 3.827 1 240.825 154.417 176.831
271 0.535 3.813 1 240.153 147.710 173.425
272 0.282 3.788 1 238.536 164.010 174.266
273 0.599 3.818 1 239.665 140.678 173.065
274 0.652 3.847 1 240.080 142.682 171.268
275 0.381 3.840 1 239.658 155.939 174.072
276 0.560 3.755 1 239.085 157.474 171.658
277 0.580 3.806 1 238.992 142.678 170.803
278 0.535 3.816 1 239.511 163.510 174.045
279 0.421 3.777 1 239.187 146.854 172.758
280 0.444 3.830 1 239.828 170.873 174.994
281 0.693 3.823 1 239.125 154.112 174.854
282 0.338 3.720 1 238.497 164.781 172.038
283 0.534 3.789 1 238.720 151.691 172.546
284 0.538 3.807 1 238.991 148.545 172.835
285 0.514 3.794 1 237.856 149.055 171.540
286 0.548 3.825 1 238.197 142.447 172.433
287 0.534 3.821 1 240.152 167.598 174.006
288 0.506 3.813 1 240.068 177.702 175.132
289 0.251 3.839 1 239.543 169.071 175.763
290 0.413 3.797 1 238.998 157.939 173.515
291 0.517 3.831 1 238.719 154.015 172.332
292 0.385 3.815 1 239.500 156.224 177.127
293 0.499 3.787 1 238.274 172.828 171.674
294 0.504 3.793 1 238.355 136.385 170.549
295 0.414 3.802 1 239.864 162.173 174.283
296 0.594 3.746 1 237.676 158.597 170.930
297 0.434 3.724 1 239.168 140.453 174.158
298 0.507 3.774 1 238.217 159.634 170.312
299 0.402 3.814 1 239.512 168.115 175.812
300 0.500 3.761 1 238.074 163.006 172.408
301 0.527 3.808 1 239.224 150.429 173.458
302 0.600 3.797 1 237.229 141.315 169.351
303 0.294 3.752 1 238.000 136.914 171.654
304 0.615 3.794 1 238.192 132.543 173.537
305 0.465 3.800 1 241.531 154.000 176.237
306 0.416 3.784 1 239.582 133.963 175.116
307 0.447 3.845 1 240.721 144.566 176.290
308 0.354 3.806 1 240.037 178.590 173.907
309 0.237 3.803 1 238.235 141.524 171.329
310 0.437 3.803 1 240.011 187.387 177.515
311 0.392 3.803 1 238.984 147.920 175.371
312 0.498 3.789 1 239.406 128.605 173.156
313 0.154 3.802 1 238.437 153.026 173.864
314 0.316 3.795 1 239.151 129.475 175.084
315 0.495 3.805 1 239.425 125.724 175.715
316 0.640 3.835 1 240.005 146.987 175.427
317 0.705 3.791 1 238.889 144.237 176.138
318 0.438 3.874 0 242.019 145.446 178.841
319 0.569 3.827 1 239.879 145.223 172.512
320 0.564 3.795 1 239.918 155.966 173.196
321 0.289 3.777 1 238.475 156.356 174.438
322 0.540 3.801 1 239.788 143.981 175.575
323 0.641 3.807 1 239.727 150.133 173.084
324 0.608 3.792 1 238.216 155.969 169.822
325 0.510 3.822 1 242.239 160.672 177.326
326 0.266 3.833 1 238.641 178.402 173.071
327 0.498 3.809 1 240.584 184.239 174.465
328 0.269 3.813 1 239.626 152.628 173.712
329 0.645 3.794 1 239.081 139.619 175.412
330 0.639 3.782 1 237.885 129.514 173.609
331 0.612 3.802 1 238.152 145.578 173.029
332 0.511 3.799 1 239.436 148.598 173.984
333 0.532 3.825 1 239.956 129.552 174.986
334 0.731 3.827 1 239.056 163.607 170.459
335 0.502 3.798 1 241.579 147.907 174.735
336 0.523 3.792 1 238.906 159.451 175.155
337 0.718 3.836 1 236.802 149.594 170.556
338 0.428 3.797 1 239.781 165.874 173.328
339 0.600 3.841 1 240.184 137.238 174.013
340 0.537 3.795 1 239.584 150.809 174.180
341 0.389 3.831 1 240.772 147.477 172.955
342 0.621 3.799 1 238.792 161.406 176.591
343 0.550 3.775 1 237.843 150.194 173.406
344 0.550 3.795 1 238.813 151.526 174.923
345 0.498 3.763 1 238.683 137.103 174.236
346 0.452 3.809 1 238.421 153.992 173.718
347 0.656 3.786 1 239.675 143.867 173.878
348 0.660 3.830 1 238.876 135.816 170.710
349 0.351 3.862 1 238.279 131.363 172.587
350 0.619 3.822 1 238.239 136.624 172.017
351 0.592 3.852 1 239.555 133.014 172.215
352 0.589 3.805 1 239.451 144.927 172.827
353 0.551 3.775 1 239.471 141.778 172.768
354 0.263 3.830 1 238.397 128.137 173.260
355 0.142 3.802 1 239.250 135.387 172.299
356 0.583 3.840 1 239.734 130.471 174.724
357 0.535 3.766 1 238.167 129.795 171.226
358 0.455 3.783 1 238.597 145.177 176.327
359 0.471 3.800 1 239.888 130.365 174.055
360 0.451 3.770 1 238.696 141.795 174.265
361 0.474 3.765 1 238.882 147.797 174.369
362 0.380 3.770 1 240.255 140.872 174.812
363 0.498 3.751 1 237.629 171.019 171.865
364 0.697 3.830 1 238.371 148.896 172.134
365 0.476 3.761 1 238.631 138.471 172.215
366 0.505 3.789 1 238.986 143.010 176.538
367 0.236 3.814 1 239.417 146.925 176.117
368 0.253 3.814 1 239.154 153.607 172.142
369 0.135 3.786 1 238.510 140.880 172.545
370 0.410 3.788 1 241.680 140.878 178.231
371 0.354 3.813 1 235.174 146.622 168.550
372 0.385 3.777 1 238.871 146.119 174.209
373 0.379 3.815 1 239.601 156.840 174.432
374 0.473 3.780 1 237.743 152.560 172.603
375 0.438 3.770 1 239.694 148.712 173.942
376 0.499 3.753 1 237.571 154.362 170.639
377 0.225 3.768 1 237.235 144.713 171.825
378 0.250 3.770 1 236.767 146.910 166.879
379 0.724 3.822 1 238.929 140.004 173.012
380 0.594 3.826 1 240.669 187.317 173.562
381 0.470 3.775 1 239.023 150.555 173.934
382 0.476 3.822 1 240.574 138.373 175.540
383 0.424 3.774 1 239.643 171.913 173.631
384 0.681 3.856 1 239.235 133.392 171.602
385 0.555 3.814 1 239.497 156.183 172.726
386 0.400 3.765 1 240.229 153.971 171.962
387 0.451 3.818 1 239.709 156.467 175.256
388 0.551 3.794 1 238.931 146.915 172.524
389 0.353 3.863 1 241.717 146.906 176.439
390 0.313 3.801 1 241.762 147.596 174.567
391 0.364 3.761 1 238.306 139.039 173.811
392 0.631 3.816 1 237.596 148.814 170.884
393 0.381 3.817 1 239.437 153.689 175.062
394 0.239 3.792 1 239.537 147.542 173.996
395 0.261 3.792 1 238.533 122.163 172.876
396 0.326 3.832 1 241.031 144.444 177.126
397 0.484 3.756 1 240.037 123.383 174.391
398 0.394 3.793 1 237.820 132.456 173.332
399 0.454 3.777 1 239.673 141.085 176.021
400 0.520 3.839 1 239.771 148.424 173.806
401 0.590 3.788 1 238.537 136.549 170.242
402 0.654 3.755 1 237.185 139.553 170.630
403 0.546 3.816 1 240.449 145.368 172.847
404 0.180 3.799 1 237.970 131.947 174.186
405 0.441 3.749 1 238.980 143.814 172.643
406 0.542 3.731 1 237.652 147.902 173.502
407 0.580 3.798 1 239.063 147.162 173.202
408 0.490 3.832 1 240.729 134.558 174.796
409 0.608 3.793 1 238.446 143.774 173.891
410 0.591 3.818 1 240.348 148.639 175.839
411 0.287 3.818 1 240.776 149.210 175.073
412 0.677 3.819 1 239.245 150.767 171.742
413 0.345 3.787 1 239.593 154.961 176.068
414 0.262 3.734 1 239.190 150.932 173.972
415 0.608 3.789 1 240.350 148.555 173.035
416 0.577 3.758 1 237.868 157.676 171.186
417 0.432 3.794 1 239.789 138.401 174.984
418 0.478 3.803 1 240.384 168.518 174.712
419 0.464 3.755 1 239.123 153.952 174.784
420 0.623 3.838 1 239.717 135.348 173.133
421 0.434 3.800 1 240.182 138.489 173.606
422 0.616 3.816 1 238.516 142.905 173.952
423 0.250 3.813 1 239.493 122.678 173.933
424 0.279 3.797 1 240.472 145.241 176.146
425 0.353 3.812 1 240.006 152.242 175.857
426 0.394 3.817 1 240.938 141.479 174.811
427 0.628 3.837 1 239.057 134.432 173.187
428 0.487 3.796 1 240.361 138.609 175.021
429 0.592 3.798 1 237.697 139.789 171.511
430 0.557 3.815 1 239.889 144.159 177.926
431 0.480 3.780 1 240.453 153.035 173.386
432 0.604 3.776 1 239.787 144.255 173.240
433 0.660 3.796 1 237.951 142.409 173.457
434 0.635 3.845 1 239.978 130.748 173.606
435 0.430 3.802 1 239.845 137.950 177.162
436 0.369 3.829 1 241.035 129.347 176.086
437 0.480 3.840 1 240.041 124.396 172.503
438 0.561 3.811 1 239.114 147.920 171.115
439 0.583 3.807 1 238.867 138.714 172.697
440 0.206 3.810 1 239.025 138.277 175.076
441 0.436 3.830 1 238.425 177.903 173.423
442 0.618 3.763 1 238.269 145.736 171.496
443 0.587 3.820 1 239.405 151.409 172.528
444 0.399 3.787 1 240.405 168.575 176.721
445 0.214 3.837 1 238.815 153.699 171.683
446 0.257 3.811 1 238.210 139.194 171.942
447 0.667 3.811 1 238.621 123.354 171.854
448 0.618 3.821 1 239.339 160.771 172.099
449 0.524 3.814 1 239.199 129.923 173.416
450 0.409 3.801 1 239.200 141.481 175.799
451 0.581 3.812 1 238.124 125.526 171.329
452 0.569 3.778 1 237.982 136.804 171.757
453 0.345 3.768 1 238.161 154.780 173.868
454 0.579 3.781 1 236.471 149.760 171.656
455 0.592 3.787 1 237.888 154.038 170.750
456 0.445 3.796 1 239.654 159.596 174.840
457 0.463 3.835 1 240.630 152.719 175.177
458 0.553 3.804 1 237.982 156.798 172.903
459 0.476 3.813 1 240.196 162.335 174.156
460 0.684 3.798 1 239.128 152.704 173.723
461 0.464 3.795 1 239.255 158.602 176.302
462 0.199 3.768 1 238.645 137.439 172.561
463 0.239 3.798 1 238.361 146.255 173.329
464 0.646 3.813 1 238.190 152.419 172.083
465 0.272 3.839 1 239.791 144.376 174.309
466 0.362 3.803 0 240.906 182.001 176.398
467 0.672 3.800 1 235.794 118.707 168.674
468 0.532 3.798 1 238.605 165.484 171.740
469 0.495 3.861 1 240.961 149.643 174.978
470 0.375 3.782 1 238.983 161.458 173.334
471 0.469 3.811 1 239.503 152.021 174.305
472 0.433 3.836 1 241.383 132.399 175.435
473 0.680 3.797 1 237.889 156.347 169.337
474 0.635 3.779 1 237.694 148.382 171.044
475 0.518 3.789 1 239.796 146.270 173.379
476 0.652 3.758 1 237.850 133.122 167.663
477 0.516 3.791 1 240.118 126.819 173.595
478 0.308 3.808 1 238.778 136.873 174.259
479 0.519 3.759 1 237.634 135.623 173.730
480 0.541 3.810 1 239.078 150.127 174.218
481 0.569 3.836 1 240.317 152.232 177.914
482 0.300 3.807 1 239.958 141.838 176.426
483 0.524 3.807 1 239.443 148.430 176.877
484 0.522 3.765 1 238.951 137.887 173.796
485 0.556 3.786 1 237.728 147.689 171.953
486 0.627 3.827 1 238.489 160.638 169.213
487 0.521 3.798 1 239.511 152.936 175.209
488 0.588 3.766 1 237.299 148.806 171.038
489 0.455 3.788 1 239.026 161.920 173.222
490 0.497 3.824 1 239.233 162.640 171.475
491 0.415 3.808 1 239.458 163.751 175.452
492 0.243 3.803 1 238.849 151.738 170.750
493 0.524 3.837 1 241.195 150.981 176.311
494 0.490 3.781 1 239.529 136.528 174.026
495 0.582 3.767 1 238.674 142.074 173.606
496 0.507 3.810 1 239.237 148.789 172.922
497 0.666 3.784 1 236.865 147.424 172.906
498 0.433 3.803 1 238.909 137.168 174.489
499 0.646 3.821 1 240.193 144.368 174.997
500 0.571 3.861 1 239.847 165.176 173.945
501 0.380 3.843 1 237.462 112.236 167.578
502 0.403 3.888 1 240.060 125.266 171.279
503 0.405 3.781 1 234.852 117.641 171.544
504 0.219 3.829 1 237.868 152.085 172.537
505 0.342 3.798 1 239.229 142.360 177.132
506 0.213 3.877 1 238.993 122.986 173.288
507 0.252 3.841 1 236.545 134.506 168.271
508 0.540 3.821 1 239.480 147.209 174.993
509 0.544 3.804 1 239.475 140.976 173.099
510 0.590 3.780 1 236.409 138.135 170.985
511 0.676 3.808 1 238.233 133.380 172.244
512 0.498 3.796 1 239.224 132.971 171.327
513 0.573 3.807 1 238.191 143.207 173.202
514 0.440 3.783 1 239.826 153.267 172.586
515 0.664 3.821 1 237.480 157.243 171.513
516 0.293 3.792 1 240.146 143.116 174.632
517 0.607 3.819 1 238.475 132.821 171.473
518 0.502 3.785 1 240.580 144.339 173.927
519 0.423 3.750 1 238.787 132.732 176.667
520 0.577 3.725 1 237.511 146.511 176.271
521 0.281 3.841 1 239.716 139.061 174.084
522 0.245 3.791 1 239.428 149.996 173.904
523 0.420 3.776 1 238.905 135.113 175.487
524 0.543 3.769 1 238.033 156.791 174.646
525 0.175 3.802 1 237.996 152.079 173.792
526 0.162 3.755 1 237.756 155.440 172.394
527 0.218 3.802 1 239.307 129.362 171.880
528 0.690 3.807 1 238.188 144.132 169.993
529 0.653 3.839 1 239.345 143.418 172.907
530 0.657 3.796 1 238.038 128.655 172.101
531 0.263 3.876 1 238.464 133.966 172.520
532 0.215 3.845 1 236.721 149.866 171.227
533 0.146 3.856 1 239.477 157.362 171.150
534 0.491 3.806 1 238.295 138.979 173.874
535 0.692 3.793 1 236.361 141.025 169.504
536 0.395 3.820 1 239.538 133.384 173.433
537 0.539 3.867 1 240.412 129.490 174.599
538 0.401 3.799 1 241.102 131.761 174.283
539 0.222 3.810 1 236.653 146.854 170.482
540 0.445 3.729 1 236.842 133.819 173.860
541 0.492 3.825 1 240.507 149.207 175.732
542 0.674 3.830 1 239.222 150.953 173.293
543 0.547 3.810 1 239.149 159.454 170.326
544 0.745 3.835 1 237.646 105.570 167.971
545 0.507 3.784 1 238.419 140.219 173.600
546 0.502 3.828 1 240.851 137.482 176.863
547 0.505 3.790 1 239.353 139.210 175.260
548 0.585 3.727 1 236.770 134.983 173.355
549 0.273 3.844 1 239.105 126.092 169.916
550 0.539 3.811 1 239.658 131.037 177.204
551 0.324 3.802 1 239.244 137.724 173.355
552 0.580 3.826 1 238.847 151.455 172.527
553 0.461 3.792 1 240.110 136.024 172.795
554 0.621 3.796 1 238.020 143.883 169.539
555 0.650 3.813 1 238.033 152.855 171.770
556 0.649 3.793 1 238.032 141.794 173.038
557 0.556 3.819 1 238.770 148.090 174.101
558 0.660 3.792 1 239.089 152.839 173.852
559 0.654 3.838 1 238.996 152.889 173.181
560 0.550 3.811 1 239.245 150.001 176.393
561 0.570 3.777 1 237.282 156.750 173.080
562 0.627 3.811 1 238.145 155.442 171.054
563 0.523 3.818 1 239.059 174.989 171.902
564 0.550 3.816 1 239.660 166.142 174.796
565 0.460 3.795 1 239.354 135.181 173.869
566 0.346 3.788 1 240.164 150.335 173.166
567 0.630 3.807 1 238.164 158.598 169.829
568 0.599 3.767 1 238.037 139.305 171.520
569 0.494 3.761 1 240.019 164.625 174.819
570 0.609 3.746 1 235.912 140.064 170.798
571 0.665 3.803 1 239.323 145.182 171.970
572 0.493 3.840 1 240.549 155.423 173.012
573 0.602 3.830 1 238.447 149.349 173.379
574 0.260 3.829 1 240.729 172.855 177.001
575 0.277 3.813 1 238.322 144.933 170.069
576 0.615 3.843 1 239.067 158.634 171.739
577 0.418 3.769 1 239.580 154.116 175.684
578 0.264 3.802 1 239.563 176.259 173.964
579 0.263 3.796 1 239.070 148.978 173.184
580 0.245 3.828 1 241.351 132.469 175.540
581 0.273 3.837 1 239.959 139.333 174.561
582 0.226 3.826 1 238.193 132.533 170.180
583 0.234 3.809 1 238.383 146.442 172.717
584 0.592 3.793 1 239.718 155.849 173.973
585 0.206 3.784 1 237.502 141.624 172.631
586 0.631 3.845 1 240.787 158.044 174.186
587 0.551 3.826 1 240.948 151.609 176.301
588 0.441 3.812 1 241.013 167.528 176.533
589 0.668 3.799 1 238.523 140.927 170.529
590 0.605 3.822 1 239.579 155.047 174.371
591 0.523 3.810 1 239.824 157.860 170.767
592 0.634 3.799 1 238.659 141.788 173.303
593 0.631 3.797 1 238.417 152.580 169.470
594 0.539 3.792 1 237.606 156.841 174.037
595 0.649 3.798 1 237.842 140.003 171.869
596 0.573 3.791 1 237.666 174.481 170.846
597 0.448 3.723 1 239.521 167.986 175.298
598 0.709 3.839 1 239.097 167.544 171.127
599 0.455 3.845 1 239.283 165.112 175.298
600 0.588 3.815 1 238.853 158.792 172.853
601 0.445 3.868 1 241.958 138.286 175.620
602 0.364 3.769 1 239.415 126.005 175.461
603 0.468 3.784 1 237.866 145.099 172.237
604 0.250 3.828 1 237.135 140.169 167.330
605 0.754 3.826 1 239.304 160.373 174.547
606 0.160 3.805 1 237.881 145.870 173.108
607 0.184 3.835 1 239.563 132.137 173.083
608 0.143 3.820 1 239.861 152.957 173.793
609 0.175 3.825 1 238.858 146.591 170.008
610 0.613 3.777 1 239.038 156.785 174.520
611 0.318 3.784 1 238.767 154.468 174.712
612 0.377 3.771 1 239.304 120.192 175.446
613 0.224 3.773 1 239.141 125.302 175.115
614 0.297 3.797 1 239.417 148.805 173.132
615 0.199 3.779 1 239.568 166.630 173.382
616 0.369 3.806 1 241.164 116.166 175.646
617 0.237 3.800 1 237.753 106.084 169.630
618 0.516 3.808 1 241.647 131.925 174.929
619 0.464 3.824 1 238.968 155.633 176.389
620 0.636 3.778 0 237.533 133.207 170.686
621 0.548 3.802 1 238.412 149.672 174.422
622 0.744 3.823 1 238.685 146.923 171.523
623 0.457 3.803 1 240.750 143.024 176.910
624 0.583 3.754 1 237.942 144.143 172.949
625 0.419 3.808 1 241.338 150.451 177.596
626 0.474 3.787 1 238.837 131.744 173.783
627 0.589 3.761 1 237.482 129.607 171.959
628 0.378 3.835 1 240.491 151.845 176.588
629 0.193 3.848 1 239.513 141.218 171.856
630 0.468 3.789 1 240.147 193.809 173.261
631 0.484 3.848 1 240.521 159.125 175.335
632 0.579 3.841 1 239.665 153.646 176.405
633 0.430 3.755 1 238.867 155.116 174.266
634 0.438 3.836 1 240.509 149.962 173.625
635 0.684 3.819 1 238.700 135.177 172.230
636 0.626 3.777 1 238.659 147.437 171.576
637 0.621 3.810 1 238.961 147.880 169.567
638 0.570 3.767 1 237.478 140.125 171.636
639 0.303 3.812 1 239.597 129.596 174.691
640 0.701 3.791 1 237.573 136.774 169.147
641 0.563 3.744 1 237.590 134.812 170.929
642 0.241 3.793 1 238.402 128.266 170.091
643 0.215 3.796 1 238.719 159.974 171.191
644 0.695 3.788 1 237.888 149.009 173.904
645 0.393 3.795 1 240.002 163.685 177.055
646 0.295 3.748 1 239.491 116.736 173.941
647 0.449 3.807 1 238.923 138.668 172.552
648 0.210 3.808 1 239.688 174.039 172.572
649 0.631 3.795 1 237.773 141.119 173.041
650 0.603 3.801 1 239.231 144.371 173.517
651 0.564 3.780 1 238.557 140.912 172.870
652 0.422 3.754 1 238.951 149.211 173.139
653 0.601 3.822 1 239.252 149.871 170.740
654 0.561 3.826 1 239.837 149.709 174.101
655 0.582 3.838 1 239.473 137.605 172.656
656 0.561 3.779 1 238.872 162.664 172.243
657 0.664 3.791 1 237.738 141.615 169.985
658 0.461 3.792 1 240.064 130.075 175.164
659 0.528 3.791 1 238.877 150.181 175.122
660 0.513 3.818 1 240.705 133.761 174.816
661 0.329 3.789 1 236.857 110.976 172.457
662 0.698 3.821 1 238.327 117.773 171.489
663 0.534 3.807 1 239.235 148.789 173.678
664 0.576 3.829 1 239.142 166.311 175.365
665 0.655 3.820 1 239.455 142.047 172.771
666 0.665 3.788 1 235.873 154.301 174.211
667 0.499 3.804 1 239.053 168.723 174.065
668 0.411 3.806 1 239.864 151.518 176.987
669 0.496 3.787 1 240.725 154.606 172.593
670 0.244 3.814 1 239.298 132.856 170.501
671 0.568 3.813 1 238.633 157.915 172.747
672 0.631 3.825 1 241.000 140.807 177.601
673 0.578 3.854 1 240.946 131.219 175.123
674 0.673 3.825 1 238.366 134.658 172.694
675 0.508 3.776 1 237.632 138.726 173.555
676 0.553 3.812 1 237.964 140.953 171.538
677 0.584 3.835 1 238.053 134.452 171.851
678 0.548 3.773 1 238.694 151.612 173.035
679 0.565 3.782 1 238.053 132.145 172.770
680 0.655 3.805 1 238.169 140.039 175.046
681 0.543 3.759 1 237.157 140.203 171.512
682 0.534 3.792 1 237.064 143.323 169.967
683 0.446 3.773 1 237.079 141.461 170.797
684 0.322 3.793 1 237.814 138.952 173.788
685 0.555 3.817 1 240.127 140.001 173.612
686 0.496 3.818 1 240.044 145.295 172.879
687 0.645 3.795 1 239.537 147.330 175.305
688 0.403 3.810 1 240.167 143.901 174.427
689 0.343 3.858 1 240.401 145.686 174.585
690 0.614 3.780 1 237.881 135.249 173.223
691 0.518 3.791 1 238.555 151.202 176.018
692 0.569 3.815 1 239.490 127.953 174.305
693 0.537 3.767 1 237.922 148.628 173.316
694 0.631 3.818 1 238.477 138.067 171.343
695 0.472 3.798 1 239.516 148.469 172.848
696 0.578 3.755 1 237.439 144.097 174.316
697 0.585 3.832 1 239.648 161.400 175.441
698 0.536 3.768 1 239.828 140.682 174.823
699 0.556 3.812 1 237.657 127.122 173.515
700 0.591 3.815 1 238.333 158.000 172.752
701 0.433 3.822 1 240.759 153.937 173.523
702 0.445 3.802 1 239.435 140.426 176.074
703 0.634 3.800 1 237.949 148.837 171.534
704 0.543 3.810 1 240.922 142.227 174.688
705 0.653 3.830 1 239.575 142.721 172.521
706 0.300 3.806 1 240.447 143.277 175.536
707 0.586 3.796 1 239.267 140.721 174.851
708 0.411 3.758 1 239.164 128.394 175.492
709 0.609 3.798 1 238.414 145.308 170.494
710 0.516 3.790 1 238.457 147.533 173.585
711 0.551 3.799 1 240.140 134.462 176.208
712 0.575 3.773 1 238.084 149.161 170.731
713 0.464 3.834 1 240.458 146.465 176.044
714 0.496 3.776 1 237.484 129.828 171.997
715 0.503 3.831 1 238.889 140.289 172.897
716 0.570 3.845 1 239.226 155.710 173.641
717 0.147 3.836 1 241.015 143.356 176.521
718 0.453 3.791 1 239.130 136.224 172.846
719 0.396 3.816 1 239.104 162.481 173.203
720 0.530 3.762 1 237.540 159.824 174.311
721 0.555 3.808 1 238.728 150.338 173.314
722 0.353 3.766 1 239.700 149.055 174.734
723 0.487 3.760 1 238.764 159.792 171.993
724 0.631 3.825 1 239.852 152.306 173.448
725 0.668 3.792 1 238.194 161.033 174.597
726 0.573 3.776 1 238.955 167.583 172.770
727 0.508 3.775 1 238.428 156.331 174.624
728 0.387 3.754 1 239.412 152.038 177.640
729 0.333 3.778 1 239.160 173.128 173.093
730 0.448 3.763 1 239.770 146.366 174.913
731 0.349 3.803 1 238.873 140.500 173.673
732 0.478 3.772 1 240.403 144.745 177.481
733 0.627 3.805 1 238.490 151.503 173.684
734 0.541 3.788 1 237.200 151.677 172.102
735 0.515 3.780 1 237.488 163.048 169.908
736 0.474 3.778 1 239.682 134.424 173.458
737 0.411 3.758 1 238.549 150.266 176.963
738 0.413 3.787 1 241.191 149.889 174.187
739 0.608 3.864 1 242.086 143.481 173.662
740 0.533 3.788 1 237.273 150.074 173.098
741 0.550 3.831 1 238.718 152.712 174.521
742 0.621 3.787 1 238.395 157.490 172.698
743 0.348 3.743 1 238.155 149.454 175.018
744 0.503 3.773 1 237.406 140.560 173.682
745 0.412 3.754 1 239.209 156.605 173.907
746 0.657 3.814 1 238.830 156.485 174.293
747 0.404 3.811 1 238.623 148.053 175.519
748 0.581 3.817 1 240.784 154.445 174.396
749 0.546 3.794 1 237.300 139.650 175.043
750 0.455 3.776 1 238.539 146.136 176.513
751 0.703 3.796 1 237.860 148.748 171.702
752 0.246 3.812 1 240.544 154.959 176.057
753 0.514 3.802 1 240.562 139.671 175.466
754 0.665 3.740 1 235.231 137.455 168.624
755 0.270 3.794 1 237.263 129.205 172.564
756 0.446 3.811 1 240.171 138.924 174.410
757 0.579 3.803 1 238.567 129.009 174.257
758 0.726 3.815 1 238.162 139.806 169.824
759 0.585 3.747 1 237.558 132.523 172.479
760 0.570 3.806 1 237.834 131.711 174.918
761 0.165 3.800 1 237.726 128.229 174.990
762 0.720 3.792 1 235.812 132.190 168.675
763 0.497 3.763 1 239.283 137.592 174.481
764 0.722 3.803 1 237.781 133.793 174.011
765 0.635 3.754 1 237.864 139.465 170.004
766 0.540 3.796 1 238.744 140.315 175.180
767 0.596 3.808 1 238.856 132.293 172.411
768 0.262 3.787 1 240.007 146.700 175.540
769 0.600 3.839 1 240.489 155.592 174.872
770 0.503 3.817 1 239.825 141.816 175.675
771 0.643 3.800 1 238.123 148.715 171.288
772 0.579 3.812 1 239.209 149.871 171.492
773 0.406 3.795 1 238.499 145.389 172.359
774 0.583 3.826 1 240.282 139.031 175.167
775 0.702 3.797 1 238.604 154.302 173.494
776 0.627 3.819 1 238.510 127.275 169.273
777 0.258 3.782 1 238.315 115.554 170.433
778 0.349 3.853 1 238.532 95.495 170.573
779 0.410 3.822 1 239.996 134.598 174.846
780 0.553 3.768 1 237.423 143.102 172.611
781 0.581 3.790 1 238.637 129.551 174.221
782 0.631 3.828 1 238.898 148.171 170.428
783 0.457 3.804 1 239.687 135.769 175.024
784 0.605 3.782 1 238.789 156.684 174.340
785 0.560 3.848 1 239.332 133.307 174.200
786 0.512 3.796 1 239.884 154.339 174.214
787 0.170 3.797 1 239.645 155.915 173.099
788 0.583 3.786 1 239.357 135.537 174.632
789 0.510 3.782 1 239.169 145.237 173.189
790 0.577 3.822 1 239.406 140.028 171.571
791 0.407 3.807 1 239.497 154.815 174.829
792 0.502 3.797 1 238.808 149.256 174.052
793 0.425 3.789 1 240.273 154.474 174.332
794 0.491 3.779 1 239.381 153.574 177.066
795 0.479 3.793 1 239.388 145.777 173.455
796 0.599 3.799 1 238.112 127.525 173.645
797 0.674 3.813 1 239.379 151.159 171.720
798 0.413 3.771 1 239.058 146.511 174.569
799 0.345 3.742 1 237.596 136.108 172.575
800 0.616 3.783 1 236.873 144.769 169.915
801 0.442 3.820 1 239.476 143.613 174.929
802 0.473 3.796 1 238.764 134.580 174.350
803 0.298 3.777 1 239.425 146.144 173.849
804 0.717 3.820 1 237.698 129.489 170.876
805 0.696 3.838 1 240.218 126.383 174.301
806 0.291 3.791 1 238.789 138.461 171.951
807 0.505 3.821 1 238.770 147.294 172.448
808 0.233 3.815 1 240.032 131.837 174.875
809 0.368 3.771 1 239.122 137.162 177.360
810 0.644 3.802 1 236.980 132.949 169.770
811 0.349 3.828 1 239.557 138.334 174.729
812 0.584 3.852 1 240.108 132.384 173.223
813 0.468 3.781 1 238.661 162.629 171.289
814 0.473 3.793 1 239.027 146.952 172.223
815 0.505 3.816 1 240.019 153.832 176.500
816 0.499 3.795 1 240.233 159.218 176.468
817 0.276 3.778 1 239.113 142.879 172.646
818 0.508 3.809 1 238.337 151.177 174.051
819 0.482 3.808 1 238.903 154.393 176.478
820 0.425 3.832 1 239.884 157.420 174.903
821 0.645 3.873 1 241.274 143.041 174.840
822 0.359 3.771 0 239.078 128.429 173.891
823 0.578 3.793 1 238.817 152.973 175.512
824 0.509 3.852 1 240.279 148.481 174.955
825 0.372 3.781 1 240.090 137.545 174.900
826 0.520 3.787 1 239.274 131.089 175.127
827 0.443 3.829 1 240.929 132.869 173.578
828 0.546 3.792 1 239.406 138.357 172.590
829 0.654 3.792 1 240.097 151.337 176.687
830 0.370 3.817 1 239.860 158.595 175.572
831 0.548 3.778 1 236.954 155.176 173.748
832 0.562 3.829 1 238.698 151.554 172.506
833 0.505 3.788 1 238.832 151.262 174.242
834 0.472 3.808 1 239.848 147.679 174.579
835 0.515 3.780 1 238.780 115.429 172.288
836 0.526 3.809 1 238.630 115.932 173.225
837 0.508 3.790 1 239.978 154.622 173.830
838 0.370 3.831 1 241.041 140.017 176.239
839 0.358 3.785 1 240.340 151.455 174.515
840 0.493 3.795 1 238.744 148.380 173.719
841 0.678 3.797 1 238.478 140.915 171.571
842 0.605 3.787 1 237.827 144.966 171.334
843 0.435 3.827 1 241.258 177.272 178.456
844 0.457 3.806 1 239.202 151.078 172.842
845 0.239 3.811 1 239.756 141.264 173.677
846 0.720 3.784 1 236.497 162.666 168.692
847 0.533 3.818 1 240.568 148.093 177.124
848 0.590 3.788 1 238.525 143.990 175.169
849 0.305 3.790 1 241.372 182.936 175.244
850 0.217 3.842 1 241.941 155.753 175.303
851 0.531 3.754 1 236.366 140.409 170.628
852 0.280 3.836 1 238.158 132.662 171.337
853 0.537 3.783 1 239.036 144.501 173.985
854 0.595 3.751 1 238.619 152.290 178.500
855 0.610 3.805 1 237.419 143.674 172.020
856 0.313 3.812 1 239.773 145.753 175.012
857 0.606 3.783 1 238.260 139.347 173.433
858 0.454 3.816 1 240.150 149.598 176.094
859 0.598 3.741 1 235.724 151.176 169.694
860 0.512 3.761 1 238.176 133.786 171.975
861 0.571 3.807 1 240.059 165.912 174.460
862 0.256 3.794 1 239.609 159.200 173.592
863 0.401 3.776 1 241.142 149.531 176.044
864 0.516 3.814 1 239.634 173.085 171.932
865 0.603 3.784 1 237.846 143.144 170.601
866 0.408 3.777 1 237.542 145.630 171.367
867 0.494 3.800 1 239.079 146.462 174.672
868 0.461 3.869 1 240.560 145.023 175.387
869 0.173 3.791 1 237.475 145.546 171.202
870 0.498 3.767 1 239.133 145.948 173.199
871 0.197 3.801 1 239.237 125.394 171.965
872 0.311 3.782 1 238.659 157.928 175.352
873 0.478 3.785 1 238.929 157.350 174.603
874 0.394 3.811 1 240.638 150.871 176.282
875 0.713 3.805 1 237.886 141.406 171.606
876 0.446 3.785 1 240.773 141.762 173.667
877 0.740 3.836 1 238.834 148.745 175.444
878 0.681 3.819 1 239.093 139.268 177.074
879 0.423 3.781 1 240.045 163.085 175.400
880 0.541 3.829 1 239.856 134.932 175.730
881 0.455 3.819 1 239.390 143.815 174.743
882 0.540 3.802 1 239.709 155.559 175.316
883 0.421 3.745 1 239.952 144.505 174.646
884 0.143 3.770 1 238.473 134.304 173.851
885 0.240 3.820 1 241.202 115.300 176.735
886 0.435 3.797 1 237.912 115.684 173.241
887 0.242 3.865 1 240.703 126.649 173.465
888 0.492 3.842 1 240.317 124.378 173.417
889 0.532 3.872 1 242.733 136.910 176.822
890 0.740 3.823 1 238.187 111.418 168.855
891 0.188 3.797 1 238.100 110.624 170.723
892 0.236 3.780 1 240.251 128.927 174.036
893 0.633 3.790 1 237.402 121.180 172.625
894 0.601 3.773 1 238.809 122.660 172.658
895 0.438 3.783 1 239.128 105.828 172.399
896 0.402 3.773 1 238.764 110.859 174.521
897 0.166 3.775 1 237.874 109.530 169.256
898 0.386 3.812 1 238.886 123.847 172.774
899 0.530 3.833 1 239.053 107.091 171.908
900 0.511 3.836 1 239.216 181.307 172.682
901 0.462 3.792 1 239.632 143.340 174.336
902 0.270 3.778 1 239.368 135.179 178.038
903 0.211 3.790 1 239.706 134.779 173.147
904 0.599 3.824 1 239.219 118.857 172.206
905 0.532 3.817 1 239.651 103.538 174.444
906 0.576 3.765 1 237.996 134.446 172.745
907 0.673 3.772 1 236.611 142.670 171.764
908 0.473 3.789 1 240.929 152.784 173.140
909 0.547 3.783 1 237.940 137.770 172.193
910 0.350 3.828 1 239.445 151.931 171.995
911 0.619 3.805 1 239.077 144.034 172.933
912 0.558 3.795 1 237.753 135.784 173.207
913 0.512 3.781 1 239.294 146.290 172.856
914 0.458 3.763 1 239.869 161.558 172.405
915 0.509 3.848 1 239.923 123.950 174.188
916 0.413 3.736 1 238.364 129.203 173.658
917 0.335 3.795 1 239.201 150.096 174.837
918 0.462 3.797 1 239.066 148.400 174.641
919 0.716 3.795 1 236.624 125.252 170.246
920 0.602 3.805 1 238.464 154.063 176.766
921 0.438 3.789 1 239.079 148.684 174.602
922 0.561 3.811 1 240.666 140.994 174.696
923 0.449 3.787 1 240.588 143.040 175.744
924 0.628 3.797 1 238.912 145.778 172.403
925 0.590 3.823 1 239.313 140.226 173.548
926 0.514 3.795 1 239.829 126.789 173.324
927 0.580 3.770 1 237.198 130.904 171.382
928 0.265 3.772 1 238.879 134.579 171.088
929 0.595 3.796 1 236.774 112.019 171.115
930 0.478 3.770 1 238.112 137.808 172.121
931 0.472 3.775 1 240.424 123.715 176.863
932 0.525 3.783 1 238.996 157.658 175.034
933 0.500 3.795 1 238.954 151.460 174.735
934 0.469 3.799 1 239.433 153.550 175.358
935 0.547 3.831 1 239.760 144.433 173.259
936 0.527 3.783 1 237.721 146.654 172.846
937 0.657 3.795 1 238.401 148.919 170.977
938 0.682 3.833 1 239.456 150.062 171.831
939 0.582 3.820 1 239.624 138.147 172.431
940 0.509 3.800 1 238.148 148.991 172.212
941 0.649 3.760 1 238.024 151.555 173.358
942 0.451 3.799 1 239.815 160.841 175.187
943 0.685 3.827 1 238.868 152.479 170.127
944 0.475 3.814 1 238.773 153.670 173.743
945 0.582 3.823 1 239.857 143.030 174.218
946 0.419 3.826 1 240.882 152.358 175.843
947 0.644 3.816 1 238.480 146.460 173.813
948 0.652 3.786 1 237.717 136.085 171.094
949 0.212 3.766 1 236.797 150.302 169.182
950 0.509 3.841 1 240.321 148.730 173.644
951 0.551 3.789 1 238.805 145.868 171.503
952 0.503 3.778 1 238.296 168.883 170.800
953 0.619 3.795 1 238.684 166.594 172.402
954 0.220 3.796 1 239.369 171.565 173.349
955 0.490 3.793 1 240.427 127.091 175.311
956 0.642 3.839 1 238.678 149.665 173.197
957 0.681 3.781 1 237.157 133.791 168.932
958 0.575 3.806 1 238.143 131.527 173.845
959 0.309 3.797 1 241.383 162.568 178.047
960 0.585 3.844 1 239.836 124.215 170.867
961 0.521 3.823 1 239.995 122.017 174.823
962 0.545 3.753 1 237.275 151.639 173.780
963 0.478 3.813 1 239.636 159.638 174.179
964 0.576 3.824 1 239.287 145.510 172.745
965 0.472 3.725 0 238.654 153.019 173.375
966 0.675 3.808 1 238.382 143.570 173.367
967 0.478 3.831 1 240.444 148.526 175.571
968 0.389 3.821 1 242.017 134.287 177.092
969 0.683 3.826 1 238.921 136.701 174.197
970 0.562 3.775 1 237.435 144.393 172.070
971 0.569 3.800 1 238.544 152.085 172.169
972 0.459 3.745 1 238.927 130.595 173.324
973 0.263 3.774 1 238.419 127.679 171.657
974 0.630 3.752 1 238.507 140.097 176.064
975 0.600 3.834 1 238.715 129.766 175.086
976 0.559 3.781 1 237.271 138.812 170.466
977 0.548 3.770 1 238.511 145.205 172.081
978 0.609 3.803 1 238.326 146.586 172.564
979 0.510 3.803 1 238.932 150.211 174.205
980 0.642 3.811 1 238.994 153.356 172.860
981 0.524 3.752 1 239.708 151.216 178.792
982 0.558 3.838 1 240.607 138.442 176.159
983 0.242 3.801 1 237.112 142.725 174.935
984 0.612 3.815 1 237.855 134.823 172.223
985 0.491 3.824 1 240.941 158.326 175.287
986 0.530 3.797 1 238.651 126.645 174.607
987 0.468 3.805 1 238.836 136.318 174.520
988 0.621 3.814 1 239.467 134.421 174.196
989 0.656 3.836 1 238.041 132.398 171.833
990 0.244 3.825 1 239.888 136.300 173.750
991 0.333 3.797 1 240.391 133.074 174.540
992 0.589 3.791 1 238.195 128.434 172.634
993 0.642 3.813 1 239.447 139.388 173.328
994 0.569 3.828 1 238.916 154.450 174.458
995 0.439 3.816 1 238.351 150.792 173.268
996 0.507 3.791 1 239.355 137.370 172.340
997 0.417 3.810 1 241.190 128.192 178.819
998 0.577 3.806 1 237.475 125.505 172.006
999 0.329 3.798 1 238.884 117.275 176.976
1000 0.521 3.815 1 238.603 132.715 173.169
