# Supplementary material for: Identification of novel therapeutic inhibitors against E6 and E7 oncogenes of HPV-16 associated with cervical cancer
Source: PLoS One. 2025 Oct 27;20(10):e0323595. doi: 10.1371/journal.pone.0323595 (PMC12558539; doi:10.1371/journal.pone.0323595)
Supplement: S1 File — (ZIP) [file pone.0323595.s001.zip › P_RMSF.csv]

# Residue# Chain ResName LigandContact CA Backbone Sidechain All_Heavy B-factor
0 A MET_1 No 2.915 3.002 3.772 3.430 43.838
1 A LYS_2 No 2.040 1.865 4.381 3.410 34.290
2 A ILE_3 No 0.959 1.092 0.931 0.987 28.012
3 A GLU_4 No 0.954 0.902 1.712 1.421 30.908
4 A GLU_5 No 0.918 0.971 1.528 1.320 33.420
5 A GLY_6 No 1.087 1.041 1.212 1.041 33.722
6 A LYS_7 No 0.867 0.896 1.958 1.505 33.750
7 A LEU_8 No 0.668 0.722 1.107 0.865 33.358
8 A VAL_9 No 0.625 0.618 0.884 0.689 30.535
9 A ILE_10 No 0.564 0.596 0.898 0.692 32.752
10 A TRP_11 No 0.582 0.579 0.759 0.706 31.037
11 A ILE_12 No 0.588 0.668 0.761 0.671 33.700
12 A ASN_13 No 0.785 0.760 1.140 0.965 36.118
13 A GLY_14 No 0.953 0.961 0.968 0.961 44.802
14 A ASP_15 Yes 0.980 0.974 1.531 1.295 45.530
15 A LYS_16 Yes 0.776 0.810 1.019 0.894 45.102
16 A GLY_17 No 0.795 0.790 0.866 0.790 41.500
17 A TYR_18 No 0.770 0.781 1.648 1.395 43.562
18 A ASN_19 No 0.820 0.820 1.178 1.009 45.635
19 A GLY_20 No 0.790 0.778 0.853 0.778 42.435
20 A LEU_21 No 0.703 0.713 1.087 0.852 42.113
21 A ALA_22 No 0.758 0.765 0.964 0.780 45.800
22 A GLU_23 No 0.797 0.793 1.666 1.351 44.450
23 A VAL_24 No 0.683 0.697 0.906 0.740 42.155
24 A GLY_25 No 0.702 0.733 0.730 0.733 41.912
25 A LYS_26 No 0.866 0.871 2.398 1.802 43.805
26 A LYS_27 No 0.881 0.890 1.854 1.438 47.580
27 A PHE_28 No 0.787 0.832 0.842 0.831 43.765
28 A GLU_29 No 0.880 0.934 1.313 1.168 48.165
29 A LYS_30 No 1.079 1.097 2.403 1.865 53.800
30 A ASP_31 No 1.023 1.071 1.076 1.074 54.000
31 A THR_32 No 1.027 1.067 1.057 1.047 48.930
32 A GLY_33 No 1.090 1.088 1.140 1.088 43.715
33 A ILE_34 No 0.938 0.927 1.185 1.009 42.315
34 A LYS_35 No 0.952 0.933 2.497 1.886 43.798
35 A VAL_36 No 0.753 0.848 0.939 0.848 42.970
36 A THR_37 No 0.772 0.753 1.241 0.955 38.215
37 A VAL_38 No 0.719 0.801 0.936 0.818 36.455
38 A GLU_39 No 0.771 0.748 1.309 1.107 35.950
39 A HIS_40 No 0.857 0.907 1.380 1.184 39.935
40 A PRO_41 No 0.996 0.997 1.006 0.995 41.912
41 A ASP_42 No 1.175 1.156 1.933 1.608 45.205
42 A LYS_43 No 1.160 1.129 2.072 1.661 40.950
43 A LEU_44 No 0.993 1.016 1.110 1.025 37.985
44 A GLU_45 No 1.052 1.062 1.696 1.447 39.468
45 A GLU_46 No 1.083 1.069 1.825 1.548 37.978
46 A LYS_47 No 0.964 0.941 1.536 1.259 33.942
47 A PHE_48 No 0.790 0.812 0.798 0.799 32.832
48 A PRO_49 No 0.895 0.937 1.013 0.954 34.772
49 A GLN_50 No 1.019 1.012 2.099 1.690 34.162
50 A VAL_51 No 0.897 0.892 0.999 0.903 32.630
51 A ALA_52 No 0.812 0.875 0.928 0.863 29.682
52 A ALA_53 No 1.040 1.093 1.219 1.099 33.705
53 A THR_54 No 1.155 1.150 1.571 1.313 33.118
54 A GLY_55 No 1.126 1.121 1.200 1.121 32.000
55 A ASP_56 No 0.989 0.986 1.670 1.384 30.002
56 A GLY_57 No 0.994 0.911 1.166 0.911 24.400
57 A PRO_58 No 0.604 0.617 0.724 0.655 27.138
58 A ASP_59 No 0.497 0.501 0.886 0.729 26.542
59 A ILE_60 No 0.463 0.490 0.690 0.539 27.430
60 A ILE_61 No 0.491 0.479 0.860 0.624 28.785
61 A PHE_62 No 0.438 0.494 0.981 0.807 30.640
62 A TRP_63 No 0.462 0.473 0.774 0.690 30.635
63 A ALA_64 Yes 0.521 0.542 0.769 0.555 29.662
64 A HIS_65 No 0.545 0.560 0.602 0.580 27.702
65 A ASP_66 Yes 0.603 0.618 1.060 0.875 26.338
66 A ARG_67 Yes 0.643 0.651 1.887 1.520 24.705
67 A PHE_68 No 0.631 0.661 0.633 0.640 27.467
68 A GLY_69 No 0.715 0.730 0.744 0.730 25.492
69 A GLY_70 No 0.732 0.734 0.784 0.734 25.608
70 A TYR_71 No 0.690 0.711 0.860 0.808 24.838
71 A ALA_72 No 0.706 0.748 0.876 0.747 27.752
72 A GLN_73 No 0.787 0.823 1.590 1.307 32.545
73 A SER_74 No 0.848 0.871 1.208 0.985 32.588
74 A GLY_75 No 0.817 0.802 0.862 0.802 28.040
75 A LEU_76 No 0.671 0.668 0.921 0.759 26.250
76 A LEU_77 No 0.626 0.674 0.814 0.699 27.078
77 A ALA_78 No 0.673 0.708 0.841 0.707 23.752
78 A GLU_79 No 0.818 0.833 1.874 1.508 28.127
79 A ILE_80 No 0.740 0.768 1.085 0.878 34.290
80 A THR_81 No 0.826 0.852 1.431 1.102 40.775
81 A PRO_82 No 0.812 0.892 0.899 0.883 41.605
82 A ALA_83 No 1.232 1.118 1.542 1.187 45.260
83 A ALA_84 No 1.392 1.320 1.763 1.394 48.312
84 A ALA_85 No 1.247 1.195 1.509 1.240 46.310
85 A PHE_86 No 0.907 0.898 0.986 0.941 42.202
86 A GLN_87 No 0.863 0.855 1.294 1.099 42.798
87 A ASP_88 No 0.869 0.855 1.575 1.281 45.580
88 A LYS_89 No 0.758 0.743 1.868 1.406 42.062
89 A LEU_90 No 0.666 0.722 0.834 0.737 38.752
90 A TYR_91 No 0.761 0.754 0.898 0.845 40.168
91 A PRO_92 No 0.811 0.798 1.038 0.887 39.502
92 A PHE_93 No 0.741 0.736 0.921 0.845 35.410
93 A THR_94 No 0.629 0.648 0.743 0.666 35.835
94 A TRP_95 No 0.619 0.651 0.691 0.675 32.390
95 A ASP_96 No 0.689 0.709 1.234 1.018 31.638
96 A ALA_97 No 0.740 0.767 0.915 0.771 31.420
97 A VAL_98 No 0.723 0.721 0.915 0.764 27.745
98 A ARG_99 No 0.696 0.720 1.283 1.077 29.195
99 A TYR_100 No 0.744 0.783 0.970 0.904 30.242
100 A ASN_101 No 0.985 0.981 1.442 1.229 31.055
101 A GLY_102 No 0.920 0.990 0.954 0.990 35.052
102 A LYS_103 No 0.847 0.815 1.825 1.400 28.507
103 A LEU_104 No 0.712 0.746 0.903 0.785 30.112
104 A ILE_105 No 0.703 0.675 1.040 0.815 24.557
105 A ALA_106 No 0.548 0.582 0.721 0.578 26.592
106 A TYR_107 No 0.487 0.487 0.598 0.559 28.820
107 A PRO_108 No 0.488 0.522 0.659 0.562 31.145
108 A ILE_109 No 0.453 0.479 0.698 0.536 38.092
109 A ALA_110 No 0.503 0.526 0.736 0.535 37.665
110 A VAL_111 No 0.569 0.580 1.284 0.854 40.635
111 A GLU_112 Yes 0.559 0.576 1.153 0.940 43.658
112 A ALA_113 No 0.530 0.544 0.779 0.560 44.905
113 A LEU_114 No 0.490 0.539 0.753 0.598 46.685
114 A SER_115 No 0.541 0.522 0.886 0.666 55.260
115 A LEU_116 No 0.460 0.500 0.739 0.570 62.048
116 A ILE_117 No 0.502 0.514 0.779 0.594 70.140
117 A TYR_118 No 0.549 0.587 0.750 0.692 80.700
118 A ASN_119 No 0.641 0.666 0.929 0.808 88.947
119 A LYS_120 No 0.764 0.812 1.646 1.274 94.985
120 A ASP_121 No 0.898 0.951 1.156 1.063 99.878
121 A LEU_122 No 0.887 0.928 1.210 1.029 96.672
122 A LEU_123 No 0.856 0.868 1.420 1.094 93.658
123 A PRO_124 No 1.002 1.119 1.142 1.116 95.280
124 A ASN_125 No 0.968 0.943 1.597 1.303 95.500
125 A PRO_126 No 0.818 0.823 1.005 0.891 83.228
126 A PRO_127 No 0.780 0.817 0.978 0.871 73.917
127 A LYS_128 No 0.939 0.901 2.727 2.039 73.455
128 A THR_129 No 0.682 0.688 1.209 0.910 68.860
129 A TRP_130 No 0.618 0.632 0.758 0.714 72.190
130 A GLU_131 No 0.731 0.748 1.486 1.231 70.990
131 A GLU_132 No 0.711 0.712 1.411 1.161 77.065
132 A ILE_133 No 0.677 0.703 0.905 0.758 80.212
133 A PRO_134 No 0.820 0.830 0.897 0.843 89.667
134 A ALA_135 No 0.870 0.870 1.072 0.888 92.095
135 A LEU_136 No 0.762 0.765 1.447 1.077 90.095
136 A ASP_137 No 0.728 0.753 1.032 0.909 93.682
137 A LYS_138 No 0.919 0.955 2.288 1.747 96.948
138 A GLU_139 No 0.982 1.002 1.843 1.539 96.785
139 A LEU_140 No 0.873 0.909 1.072 0.949 96.420
140 A LYS_141 No 1.084 1.139 2.135 1.702 97.477
141 A ALA_142 No 1.391 1.427 1.631 1.451 100.425
142 A LYS_143 No 1.375 1.457 2.226 1.872 95.523
143 A GLY_144 No 1.145 1.170 1.140 1.170 100.210
144 A LYS_145 No 0.881 0.915 1.163 1.012 97.415
145 A SER_146 No 0.760 0.726 0.976 0.804 91.370
146 A ALA_147 No 0.653 0.674 0.902 0.692 84.330
147 A LEU_148 No 0.552 0.607 0.793 0.654 76.042
148 A MET_149 No 0.622 0.622 1.093 0.869 72.762
149 A PHE_150 No 0.630 0.649 0.768 0.714 67.805
150 A ASN_151 Yes 0.752 0.701 1.159 0.954 59.965
151 A LEU_152 No 0.804 0.866 1.524 1.152 52.668
152 A GLN_153 No 0.796 0.775 1.444 1.191 55.498
153 A GLU_154 Yes 0.574 0.590 0.979 0.839 46.010
154 A PRO_155 No 0.554 0.555 0.730 0.610 43.832
155 A TYR_156 Yes 0.508 0.508 0.638 0.592 44.065
156 A PHE_157 Yes 0.504 0.542 0.666 0.614 48.102
157 A THR_158 No 0.635 0.591 1.063 0.784 51.232
158 A TRP_159 No 0.520 0.522 0.942 0.830 48.622
159 A PRO_160 No 0.549 0.546 0.638 0.576 51.910
160 A LEU_161 No 0.581 0.597 1.417 0.984 54.422
161 A ILE_162 No 0.600 0.635 0.969 0.754 53.565
162 A ALA_163 No 0.622 0.706 0.827 0.702 52.935
163 A ALA_164 No 0.648 0.718 0.812 0.710 59.255
164 A ASP_165 No 0.940 1.049 1.614 1.373 60.238
165 A GLY_166 No 1.159 1.172 1.517 1.172 62.878
166 A GLY_167 No 0.768 0.768 0.918 0.768 56.582
167 A TYR_168 No 0.761 0.746 2.172 1.781 44.070
168 A ALA_169 No 0.827 0.884 1.134 0.911 43.245
169 A PHE_170 No 0.685 0.761 0.687 0.710 43.442
170 A LYS_171 No 0.868 0.849 1.761 1.366 48.538
171 A TYR_172 No 0.949 1.203 1.344 1.285 50.710
172 A GLU_173 No 1.583 1.526 2.497 2.125 56.248
173 A ASN_174 No 1.989 1.856 2.681 2.303 55.148
174 A GLY_175 No 1.311 1.241 1.371 1.241 53.570
175 A LYS_176 No 1.163 1.042 1.936 1.534 52.102
176 A TYR_177 No 0.907 1.002 1.347 1.230 52.080
177 A ASP_178 No 0.923 0.985 1.603 1.341 45.295
178 A ILE_179 No 0.792 0.795 1.030 0.876 48.978
179 A LYS_180 No 0.943 1.155 1.563 1.350 52.050
180 A ASP_181 No 0.885 0.896 1.385 1.178 48.495
181 A VAL_182 No 0.789 0.814 1.318 0.985 48.120
182 A GLY_183 No 0.844 0.848 0.929 0.848 52.480
183 A VAL_184 No 0.839 0.839 1.262 0.976 59.482
184 A ASP_185 No 0.879 0.927 1.209 1.084 61.298
185 A ASN_186 No 0.856 0.823 1.217 1.042 63.558
186 A ALA_187 No 0.857 0.827 1.082 0.856 60.025
187 A GLY_188 No 0.790 0.758 0.843 0.758 60.312
188 A ALA_189 No 0.668 0.662 0.863 0.675 63.362
189 A LYS_190 No 0.659 0.656 1.040 0.848 63.275
190 A ALA_191 No 0.682 0.664 0.900 0.684 60.825
191 A GLY_192 No 0.609 0.612 0.679 0.612 61.765
192 A LEU_193 No 0.580 0.599 0.862 0.687 62.415
193 A THR_194 No 0.632 0.639 0.789 0.682 68.710
194 A PHE_195 No 0.644 0.649 1.224 1.002 67.705
195 A LEU_196 No 0.661 0.685 1.407 1.017 70.488
196 A VAL_197 No 0.687 0.701 0.923 0.756 75.367
197 A ASP_198 No 0.710 0.727 1.106 0.945 79.238
198 A LEU_199 No 0.714 0.738 1.087 0.871 83.070
199 A ILE_200 No 0.771 0.804 1.065 0.891 86.948
200 A LYS_201 No 0.881 0.902 2.331 1.762 89.685
201 A ASN_202 No 0.895 0.915 1.125 1.024 85.620
202 A LYS_203 No 0.906 0.913 1.813 1.420 87.868
203 A HIS_204 No 0.786 0.837 0.901 0.873 84.418
204 A MET_205 No 0.866 0.919 1.454 1.202 79.525
205 A ASN_206 No 0.938 0.905 1.781 1.406 79.738
206 A ALA_207 No 0.966 0.976 1.224 1.004 77.045
207 A ASP_208 No 1.026 1.123 1.882 1.565 74.695
208 A THR_209 No 0.851 0.916 1.116 0.975 67.985
209 A ASP_210 No 0.836 0.804 1.582 1.269 67.462
210 A TYR_211 Yes 0.749 0.762 0.985 0.903 62.768
211 A SER_212 No 0.889 0.881 1.121 0.964 67.570
212 A ILE_213 No 0.841 0.822 1.232 0.990 69.338
213 A ALA_214 No 0.687 0.713 0.834 0.710 71.200
214 A GLU_215 Yes 0.761 0.772 1.415 1.171 68.030
215 A ALA_216 No 0.868 0.850 1.064 0.870 72.405
216 A ALA_217 No 0.765 0.766 0.904 0.769 78.382
217 A PHE_218 No 0.669 0.716 0.662 0.680 76.045
218 A ASN_219 No 0.844 0.875 1.077 0.977 81.192
219 A LYS_220 No 0.925 0.927 1.812 1.429 86.020
220 A GLY_221 No 0.829 0.840 0.857 0.840 85.545
221 A GLU_222 No 0.800 0.808 1.364 1.163 83.800
222 A THR_223 No 0.623 0.643 0.717 0.648 77.908
223 A ALA_224 No 0.568 0.565 0.788 0.578 79.553
224 A MET_225 No 0.498 0.525 0.843 0.684 77.128
225 A THR_226 No 0.502 0.513 0.707 0.578 69.875
226 A ILE_227 No 0.454 0.494 1.203 0.827 57.132
227 A ASN_228 No 0.525 0.529 0.683 0.608 48.110
228 A GLY_229 No 0.635 0.631 0.705 0.631 43.220
229 A PRO_230 No 0.698 0.741 0.843 0.766 48.470
230 A TRP_231 Yes 0.773 0.801 0.804 0.799 55.115
231 A ALA_232 No 0.783 0.780 0.989 0.797 56.468
232 A TRP_233 No 0.760 0.788 0.757 0.763 63.150
233 A SER_234 No 0.941 0.941 1.196 1.028 68.630
234 A ASN_235 No 0.945 0.943 1.531 1.269 70.905
235 A ILE_236 No 0.825 0.869 0.884 0.840 80.595
236 A ASP_237 No 0.926 0.969 1.429 1.230 79.705
237 A THR_238 No 1.052 1.068 1.393 1.190 81.815
238 A SER_239 No 1.009 1.053 1.128 1.076 87.027
239 A ALA_240 No 1.090 1.100 1.369 1.135 89.320
240 A VAL_241 No 0.923 0.911 1.337 1.052 89.518
241 A ASN_242 No 0.851 0.864 1.518 1.230 95.658
242 A TYR_243 No 0.798 0.815 0.822 0.816 82.762
243 A GLY_244 No 0.710 0.677 0.767 0.677 74.760
244 A VAL_245 No 0.578 0.634 0.751 0.637 67.532
245 A THR_246 No 0.590 0.577 0.721 0.617 64.232
246 A VAL_247 No 0.620 0.608 0.976 0.726 63.192
247 A LEU_248 No 0.566 0.619 1.036 0.779 59.478
248 A PRO_249 No 0.658 0.627 0.792 0.681 67.748
249 A THR_250 No 0.632 0.646 0.817 0.696 66.540
250 A PHE_251 No 0.678 0.704 1.141 0.964 63.048
251 A LYS_252 No 0.887 0.909 1.908 1.485 63.045
252 A GLY_253 No 0.928 0.930 0.990 0.930 62.710
253 A GLN_254 No 0.797 0.754 1.449 1.177 66.608
254 A PRO_255 No 0.717 0.709 1.055 0.845 61.100
255 A SER_256 No 0.530 0.625 0.844 0.695 62.638
256 A LYS_257 No 0.556 0.578 1.305 0.981 54.210
257 A PRO_258 No 0.611 0.594 0.736 0.646 45.755
258 A PHE_259 Yes 0.555 0.606 1.333 1.070 41.460
259 A VAL_260 Yes 0.522 0.540 0.807 0.609 33.300
260 A GLY_261 Yes 0.574 0.566 0.644 0.566 36.262
261 A VAL_262 Yes 0.516 0.532 0.977 0.680 33.348
262 A LEU_263 No 0.447 0.468 0.708 0.538 31.508
263 A SER_264 No 0.485 0.491 0.933 0.654 30.992
264 A ALA_265 No 0.400 0.443 0.645 0.445 25.185
265 A GLY_266 No 0.511 0.502 0.594 0.502 26.738
266 A ILE_267 No 0.477 0.509 0.719 0.565 25.402
267 A ASN_268 No 0.535 0.556 0.638 0.597 24.995
268 A ALA_269 No 0.648 0.678 0.851 0.685 26.170
269 A ALA_270 No 0.711 0.733 0.912 0.742 28.888
270 A SER_271 No 0.640 0.671 0.641 0.660 25.295
271 A PRO_272 No 0.746 0.776 0.807 0.784 27.812
272 A ASN_273 No 0.644 0.648 0.697 0.673 28.408
273 A LYS_274 No 0.653 0.671 1.557 1.184 29.390
274 A GLU_275 No 0.749 0.731 1.692 1.369 33.368
275 A LEU_276 No 0.676 0.659 1.152 0.870 33.400
276 A ALA_277 No 0.573 0.589 0.754 0.591 32.585
277 A LYS_278 No 0.630 0.631 0.984 0.798 34.880
278 A GLU_279 No 0.678 0.664 1.357 1.106 34.285
279 A PHE_280 No 0.571 0.586 0.683 0.641 34.325
280 A LEU_281 No 0.521 0.564 0.711 0.590 34.870
281 A GLU_282 No 0.601 0.647 0.709 0.683 37.060
282 A ASN_283 No 0.682 0.717 1.118 0.930 43.982
283 A TYR_284 No 0.629 0.653 0.782 0.737 41.375
284 A LEU_285 No 0.550 0.575 1.178 0.835 39.160
285 A LEU_286 No 0.575 0.617 0.849 0.691 41.878
286 A THR_287 No 0.688 0.681 0.887 0.751 46.958
287 A ASP_288 No 0.796 0.803 1.297 1.088 46.075
288 A GLU_289 No 0.881 0.862 1.738 1.428 50.500
289 A GLY_290 No 0.719 0.724 0.792 0.724 46.092
290 A LEU_291 No 0.661 0.691 0.828 0.717 47.857
291 A GLU_292 No 0.787 0.806 1.700 1.385 48.925
292 A ALA_293 No 0.795 0.801 0.960 0.809 45.930
293 A VAL_294 No 0.725 0.766 0.906 0.781 45.595
294 A ASN_295 No 0.792 0.853 0.943 0.895 51.192
295 A LYS_296 No 0.982 0.999 1.954 1.538 50.015
296 A ASP_297 No 0.914 0.933 1.242 1.106 56.198
297 A LYS_298 No 0.850 0.825 1.893 1.445 56.530
298 A PRO_299 No 0.873 0.884 1.163 0.988 52.800
299 A LEU_300 No 0.847 0.912 0.961 0.902 49.360
300 A GLY_301 No 1.010 0.918 1.184 0.918 45.790
301 A ALA_302 No 0.669 0.676 0.875 0.688 45.512
302 A VAL_303 No 0.546 0.584 0.754 0.608 45.760
303 A ALA_304 No 0.579 0.590 0.799 0.602 38.698
304 A LEU_305 No 0.605 0.630 1.364 0.971 42.970
305 A LYS_306 No 0.724 0.745 1.697 1.293 50.150
306 A SER_307 No 0.813 0.866 0.946 0.888 56.488
307 A TYR_308 No 0.708 0.734 0.835 0.798 53.933
308 A GLU_309 No 0.807 0.820 1.435 1.209 55.420
309 A GLU_310 No 0.936 0.930 1.956 1.596 61.702
310 A GLU_311 No 0.878 0.903 1.401 1.218 60.172
311 A LEU_312 No 0.833 0.885 1.103 0.949 59.100
312 A ALA_313 No 0.955 0.983 1.195 1.004 66.042
313 A LYS_314 No 1.038 1.061 1.726 1.418 65.012
314 A ASP_315 No 0.838 0.828 1.252 1.071 64.235
315 A PRO_316 No 0.779 0.758 0.968 0.832 63.242
316 A ARG_317 No 0.639 0.652 0.813 0.753 53.740
317 A ILE_318 No 0.674 0.683 1.148 0.876 54.628
318 A ALA_319 No 0.727 0.736 0.926 0.748 57.012
319 A ALA_320 No 0.721 0.723 0.916 0.735 54.545
320 A THR_321 No 0.699 0.691 0.906 0.768 48.625
321 A MET_322 No 0.690 0.686 1.916 1.483 50.365
322 A GLU_323 No 0.691 0.693 1.590 1.274 54.220
323 A ASN_324 No 0.642 0.676 0.943 0.803 51.050
324 A ALA_325 No 0.614 0.627 0.810 0.634 50.935
325 A GLN_326 No 0.663 0.707 1.430 1.152 45.710
326 A LYS_327 No 0.655 0.775 1.580 1.225 49.302
327 A GLY_328 No 0.570 0.661 0.669 0.661 47.218
328 A GLU_329 No 0.847 0.707 1.740 1.375 43.585
329 A ILE_330 No 0.664 0.669 1.464 1.059 38.012
330 A MET_331 Yes 0.550 0.555 1.001 0.802 31.940
331 A PRO_332 No 0.542 0.552 0.617 0.572 29.192
332 A ASN_333 No 0.531 0.570 0.664 0.616 29.402
333 A ILE_334 No 0.561 0.575 0.882 0.683 30.778
334 A PRO_335 No 0.654 0.654 0.765 0.686 33.582
335 A GLN_336 No 0.626 0.628 1.612 1.261 34.465
336 A MET_337 No 0.580 0.599 0.689 0.628 38.720
337 A SER_338 No 0.699 0.696 1.137 0.863 37.362
338 A ALA_339 No 0.698 0.689 0.898 0.704 41.882
339 A PHE_340 No 0.603 0.615 1.231 0.991 39.478
340 A TRP_341 Yes 0.594 0.608 0.785 0.730 39.848
341 A TYR_342 No 0.682 0.682 1.931 1.583 46.120
342 A ALA_343 No 0.711 0.709 0.893 0.719 45.058
343 A VAL_344 No 0.625 0.637 0.810 0.666 49.978
344 A ARG_345 Yes 0.620 0.651 0.727 0.695 52.970
345 A THR_346 No 0.723 0.734 1.183 0.919 58.963
346 A ALA_347 No 0.685 0.701 0.863 0.706 60.152
347 A VAL_348 No 0.673 0.697 1.081 0.817 57.845
348 A ILE_349 No 0.731 0.753 1.063 0.866 70.878
349 A ASN_350 No 0.754 0.784 1.002 0.896 74.112
350 A ALA_351 No 0.769 0.814 0.905 0.808 76.080
351 A ALA_352 No 0.887 0.951 1.018 0.944 76.942
352 A SER_353 No 1.026 1.070 1.031 1.055 80.325
353 A GLY_354 No 1.081 1.092 1.102 1.092 75.278
354 A ARG_355 No 1.031 1.058 1.231 1.164 80.000
355 A GLN_356 No 0.925 0.921 1.208 1.081 77.053
356 A THR_357 No 0.865 0.845 1.058 0.919 73.950
357 A VAL_358 No 0.794 0.818 1.248 0.959 68.930
358 A ASP_359 No 0.907 0.905 1.643 1.335 66.172
359 A ALA_360 No 0.884 0.858 1.064 0.876 65.083
360 A ALA_361 No 0.744 0.747 0.888 0.749 61.963
361 A LEU_362 No 0.697 0.730 0.854 0.753 58.735
362 A ALA_363 No 0.831 0.839 1.037 0.855 57.442
363 A ALA_364 No 0.837 0.843 1.005 0.852 55.605
364 A ALA_365 No 0.746 0.765 0.883 0.763 52.058
365 A GLN_366 No 0.810 0.845 1.188 1.034 51.490
366 A THR_367 No 0.903 0.899 1.526 1.174 52.830
367 A ASN_368 No 0.814 0.811 1.201 1.024 49.400
368 A ALA_369 No 0.702 0.727 0.872 0.730 42.120
369 A ALA_370 No 0.817 0.860 1.095 0.884 48.742
370 A ALA_371 No 1.007 1.248 1.077 1.202 54.305
371 A GLU_372 No 2.347 2.098 4.229 3.480 45.388
372 A LEU_373 No 2.166 2.203 3.165 2.662 44.645
373 A THR_374 No 2.797 2.925 3.530 3.177 41.850
374 A LEU_375 No 3.345 3.380 4.566 3.950 39.560
375 A GLN_376 No 3.007 3.325 3.055 3.173 41.548
376 A GLU_377 No 3.871 4.242 4.182 4.214 38.945
377 A LEU_378 No 5.019 5.276 5.390 5.311 39.287
378 A LEU_379 No 5.491 5.669 5.519 5.586 45.052
379 A GLY_380 No 5.616 5.609 5.473 5.609 56.288
380 A GLU_381 No 5.012 4.656 6.369 5.694 73.140
381 A GLU_382 No 4.144 4.297 5.119 4.787 78.248
382 A ARG_383 No 4.610 4.549 6.605 5.795 78.162
