# Supplementary material for: Identification of novel therapeutic inhibitors against E6 and E7 oncogenes of HPV-16 associated with cervical cancer
Source: PLoS One. 2025 Oct 27;20(10):e0323595. doi: 10.1371/journal.pone.0323595 (PMC12558539; doi:10.1371/journal.pone.0323595)
Supplement: S1 File — (ZIP) [file pone.0323595.s001.zip › PL_RMSD.csv]

# frame# Prot_CA Prot_Backbone Prot_Sidechain Prot_All_Heavy Lig_wrt_Protein Lig_wrt_Ligand
0 0.000 0.000 0.000 0.000 0.000 0.000
1 0.876 0.896 1.498 1.080 1.378 0.185
2 1.029 1.038 1.648 1.235 1.237 0.203
3 1.068 1.076 1.737 1.304 1.307 0.216
4 1.111 1.116 1.843 1.374 1.284 0.173
5 1.127 1.132 1.804 1.361 1.050 0.148
6 1.296 1.307 1.971 1.517 1.448 0.191
7 1.037 1.045 1.765 1.283 0.931 0.233
8 1.056 1.065 1.797 1.308 1.722 0.291
9 1.123 1.146 1.808 1.354 0.988 0.477
10 1.068 1.082 1.851 1.360 0.702 0.136
11 1.104 1.119 1.869 1.381 2.099 0.302
12 1.131 1.130 1.843 1.371 1.546 0.205
13 1.094 1.097 1.851 1.354 1.937 0.276
14 1.285 1.286 2.032 1.559 1.543 0.532
15 1.170 1.179 1.932 1.423 2.669 0.239
16 1.253 1.250 2.047 1.551 1.882 0.443
17 1.094 1.103 1.987 1.441 5.905 0.408
18 1.263 1.268 2.030 1.542 7.763 0.582
19 1.178 1.180 1.982 1.489 7.353 0.702
20 1.255 1.258 1.967 1.514 7.415 0.504
21 1.351 1.361 2.079 1.619 7.056 0.314
22 1.110 1.123 1.917 1.405 8.033 0.605
23 1.195 1.196 1.989 1.498 6.987 0.358
24 1.187 1.179 2.023 1.503 7.608 0.556
25 1.132 1.135 1.985 1.459 7.101 0.483
26 1.143 1.140 1.984 1.463 7.306 0.584
27 1.195 1.202 2.042 1.504 7.630 0.652
28 1.067 1.069 1.949 1.399 7.418 0.504
29 1.223 1.222 2.071 1.537 7.175 0.383
30 1.423 1.429 2.242 1.731 7.164 0.616
31 1.639 1.639 2.408 1.940 7.259 0.651
32 1.350 1.355 2.166 1.653 7.218 0.580
33 1.107 1.113 1.992 1.434 7.318 0.443
34 1.212 1.220 2.046 1.516 7.340 0.456
35 1.210 1.214 2.121 1.557 6.699 0.243
36 1.087 1.083 1.985 1.418 7.052 0.678
37 1.245 1.241 2.136 1.571 7.366 0.490
38 1.167 1.177 2.030 1.492 7.046 0.487
39 1.200 1.206 2.140 1.555 7.250 0.334
40 1.375 1.382 2.196 1.677 7.657 0.679
41 1.089 1.106 1.976 1.418 7.019 0.658
42 1.374 1.381 2.237 1.704 7.195 0.369
43 1.380 1.386 2.242 1.718 7.058 0.577
44 1.320 1.331 2.215 1.660 6.962 0.593
45 1.146 1.154 2.081 1.506 7.030 0.626
46 1.301 1.303 2.170 1.626 6.949 0.249
47 1.505 1.506 2.320 1.811 6.394 0.222
48 1.339 1.347 2.162 1.645 6.869 0.356
49 1.707 1.717 2.476 1.996 6.441 0.575
50 1.623 1.624 2.435 1.925 6.481 0.411
51 1.487 1.491 2.302 1.794 6.944 0.453
52 1.469 1.474 2.243 1.766 6.597 0.422
53 1.261 1.264 2.138 1.595 6.738 0.542
54 1.374 1.374 2.247 1.709 6.821 0.700
55 1.412 1.425 2.282 1.747 7.105 0.567
56 1.477 1.480 2.333 1.797 7.130 0.436
57 1.227 1.229 2.136 1.574 7.244 0.503
58 1.299 1.311 2.141 1.619 6.885 0.543
59 1.109 1.112 1.962 1.423 6.740 0.585
60 1.260 1.257 2.130 1.570 6.804 0.685
61 1.385 1.389 2.213 1.696 6.463 0.304
62 1.333 1.334 2.228 1.668 6.639 0.587
63 1.357 1.360 2.276 1.706 6.915 0.358
64 1.417 1.425 2.281 1.745 7.021 0.509
65 1.289 1.301 2.182 1.629 6.950 0.464
66 1.239 1.256 2.121 1.574 6.634 0.433
67 1.422 1.426 2.279 1.731 7.055 0.502
68 1.248 1.248 2.150 1.586 6.755 0.179
69 1.605 1.603 2.395 1.897 7.060 0.351
70 1.403 1.407 2.252 1.714 6.604 0.616
71 1.284 1.292 2.169 1.620 6.766 0.622
72 1.283 1.298 2.179 1.625 6.981 0.283
73 1.206 1.216 2.101 1.559 7.176 0.562
74 1.258 1.266 2.158 1.608 6.415 0.571
75 1.343 1.362 2.267 1.708 6.589 0.563
76 1.150 1.169 2.096 1.525 6.898 0.344
77 1.339 1.351 2.233 1.692 7.132 0.269
78 1.228 1.238 2.183 1.611 7.658 0.314
79 1.178 1.189 2.134 1.554 7.310 0.261
80 1.221 1.247 2.152 1.578 7.357 0.173
81 1.241 1.257 2.183 1.589 7.284 0.627
82 1.124 1.124 2.060 1.468 7.504 0.490
83 1.219 1.232 2.126 1.551 6.830 0.498
84 1.231 1.238 2.103 1.547 7.126 0.568
85 1.548 1.551 2.353 1.834 7.140 0.247
86 1.171 1.191 2.097 1.522 7.431 0.576
87 1.184 1.199 2.116 1.534 5.874 0.227
88 1.184 1.186 2.107 1.521 6.798 0.208
89 1.056 1.061 2.104 1.463 6.109 0.407
90 1.210 1.221 2.177 1.580 6.774 0.505
91 1.090 1.094 2.123 1.495 7.017 0.513
92 1.193 1.197 2.188 1.575 6.341 0.626
93 1.078 1.086 2.044 1.434 7.446 0.511
94 1.111 1.132 2.051 1.491 6.521 0.251
95 1.151 1.161 2.069 1.484 6.810 0.467
96 1.306 1.318 2.227 1.662 7.983 0.219
97 1.208 1.224 2.158 1.582 6.893 0.551
98 1.275 1.287 2.211 1.635 6.122 0.351
99 1.184 1.198 2.140 1.567 7.129 0.592
100 1.265 1.283 2.087 1.575 6.787 0.207
101 1.264 1.285 2.138 1.607 7.040 0.465
102 1.115 1.139 2.074 1.493 6.695 0.586
103 1.242 1.268 2.144 1.600 6.466 0.693
104 1.300 1.319 2.167 1.619 6.683 0.264
105 1.299 1.325 2.149 1.622 6.178 0.189
106 1.366 1.381 2.231 1.696 7.027 0.643
107 1.382 1.400 2.258 1.717 7.337 0.434
108 1.258 1.271 2.115 1.582 6.528 0.600
109 1.135 1.141 2.070 1.484 5.933 0.128
110 1.133 1.143 2.084 1.490 6.228 0.331
111 1.409 1.421 2.281 1.744 7.428 0.329
112 1.539 1.552 2.362 1.857 7.415 0.245
113 1.509 1.525 2.400 1.868 7.480 0.753
114 1.770 1.792 2.596 2.109 7.166 0.189
115 1.652 1.689 2.459 1.976 6.518 0.664
116 1.672 1.703 2.506 2.008 6.607 0.154
117 2.115 2.159 2.830 2.425 7.801 0.266
118 2.394 2.448 3.049 2.688 7.202 0.597
119 2.092 2.122 2.797 2.406 6.508 0.180
120 2.404 2.451 3.118 2.728 5.812 0.225
121 2.130 2.158 2.828 2.432 6.407 0.516
122 2.159 2.202 2.825 2.447 6.626 0.270
123 2.389 2.440 3.133 2.731 6.818 0.601
124 2.567 2.618 3.263 2.895 6.523 0.433
125 2.410 2.456 3.179 2.756 6.596 0.590
126 2.022 2.054 2.690 2.302 6.525 0.499
127 2.003 2.049 2.717 2.299 6.423 0.376
128 1.781 1.813 2.569 2.135 6.791 0.662
129 1.919 1.947 2.734 2.295 6.557 0.432
130 1.811 1.849 2.611 2.149 7.180 0.632
131 1.691 1.731 2.481 2.028 7.029 0.490
132 1.764 1.796 2.544 2.116 6.760 0.554
133 1.839 1.874 2.594 2.175 7.103 0.655
134 1.888 1.912 2.605 2.201 7.148 0.682
135 2.054 2.078 2.758 2.370 6.473 0.542
136 1.597 1.620 2.364 1.915 6.788 0.588
137 1.516 1.549 2.321 1.838 7.034 0.388
138 1.625 1.649 2.433 1.959 7.415 0.549
139 1.624 1.644 2.411 1.949 6.854 0.578
140 1.674 1.698 2.511 2.016 7.389 0.559
141 1.680 1.713 2.449 1.994 7.174 0.494
142 1.675 1.712 2.505 2.012 6.312 0.184
143 1.693 1.717 2.516 2.049 6.789 0.263
144 1.795 1.828 2.584 2.131 7.430 0.486
145 1.942 1.976 2.756 2.299 7.099 0.563
146 1.678 1.712 2.491 2.001 7.100 0.648
147 1.937 1.976 2.739 2.279 7.315 0.507
148 1.671 1.694 2.517 2.015 6.894 0.655
149 1.772 1.807 2.546 2.087 7.086 0.670
150 1.784 1.822 2.629 2.152 6.397 0.544
151 1.732 1.767 2.607 2.125 6.897 0.418
152 2.006 2.047 2.828 2.385 6.310 0.446
153 1.629 1.660 2.480 2.005 6.599 0.244
154 1.604 1.632 2.405 1.956 7.067 0.514
155 1.960 1.988 2.723 2.307 7.176 0.440
156 1.979 2.007 2.770 2.348 6.834 0.519
157 1.969 2.005 2.687 2.293 6.956 0.469
158 1.625 1.649 2.451 1.984 7.007 0.525
159 1.994 2.017 2.721 2.319 6.870 0.590
160 1.825 1.857 2.663 2.200 7.330 0.602
161 1.625 1.655 2.483 1.990 7.365 0.606
162 1.663 1.684 2.550 2.045 6.544 0.451
163 1.521 1.544 2.417 1.894 6.597 0.619
164 1.565 1.596 2.406 1.911 6.836 0.565
165 1.524 1.557 2.421 1.892 6.924 0.475
166 1.382 1.396 2.297 1.744 7.151 0.631
167 1.356 1.380 2.331 1.733 6.773 0.477
168 1.371 1.397 2.328 1.752 6.851 0.572
169 1.440 1.458 2.365 1.811 6.887 0.621
170 1.813 1.849 2.651 2.157 6.630 0.510
171 1.349 1.365 2.284 1.713 7.153 0.636
172 1.435 1.462 2.389 1.812 6.341 0.538
173 1.374 1.405 2.337 1.759 7.150 0.626
174 1.533 1.558 2.385 1.861 6.877 0.636
175 1.507 1.539 2.414 1.872 7.222 0.543
176 1.188 1.210 2.153 1.569 7.162 0.526
177 1.355 1.384 2.279 1.715 7.270 0.258
178 1.331 1.353 2.277 1.721 7.193 0.490
179 1.419 1.443 2.275 1.762 7.109 0.508
180 1.397 1.421 2.268 1.731 7.110 0.572
181 1.388 1.413 2.292 1.738 7.388 0.704
182 1.293 1.325 2.242 1.675 6.925 0.636
183 1.346 1.371 2.332 1.768 7.301 0.652
184 1.107 1.112 2.123 1.522 6.719 0.455
185 1.267 1.285 2.259 1.673 6.970 0.496
186 1.335 1.350 2.271 1.724 7.031 0.456
187 1.438 1.457 2.320 1.793 7.131 0.533
188 1.427 1.455 2.431 1.840 6.618 0.340
189 1.459 1.490 2.399 1.846 6.605 0.462
190 1.440 1.455 2.371 1.812 6.795 0.622
191 1.352 1.362 2.221 1.697 7.102 0.576
192 1.174 1.194 2.196 1.601 6.902 0.458
193 1.477 1.497 2.315 1.800 6.893 0.509
194 1.381 1.404 2.280 1.745 7.167 0.670
195 1.781 1.786 2.608 2.113 6.565 0.342
196 1.275 1.296 2.186 1.641 7.020 0.563
197 1.307 1.334 2.220 1.673 6.973 0.565
198 1.332 1.351 2.285 1.728 7.072 0.685
199 1.525 1.541 2.411 1.882 6.598 0.416
200 1.355 1.382 2.252 1.720 6.928 0.258
201 1.369 1.390 2.270 1.737 6.909 0.270
202 1.460 1.476 2.327 1.805 6.958 0.544
203 1.464 1.470 2.354 1.819 6.789 0.578
204 1.577 1.596 2.370 1.900 7.686 0.651
205 1.516 1.544 2.351 1.866 6.681 0.588
206 1.345 1.360 2.279 1.716 6.735 0.383
207 1.501 1.509 2.358 1.825 7.084 0.622
208 1.342 1.357 2.247 1.704 7.240 0.684
209 1.444 1.465 2.324 1.792 7.454 0.350
210 1.251 1.270 2.183 1.611 7.271 0.425
211 1.509 1.519 2.331 1.822 6.591 0.169
212 1.471 1.488 2.287 1.781 7.382 0.526
213 1.177 1.191 2.139 1.563 7.050 0.533
214 1.434 1.452 2.251 1.746 6.804 0.461
215 1.306 1.327 2.218 1.684 6.813 0.360
216 1.480 1.497 2.280 1.794 6.595 0.548
217 1.518 1.534 2.364 1.854 6.547 0.608
218 1.391 1.400 2.292 1.750 6.756 0.508
219 1.319 1.335 2.169 1.651 7.482 0.586
220 1.194 1.215 2.130 1.572 7.330 0.670
221 1.329 1.349 2.192 1.692 6.679 0.319
222 1.105 1.113 2.034 1.481 7.323 0.665
223 1.356 1.371 2.199 1.691 6.922 0.614
224 1.540 1.560 2.332 1.847 7.079 0.386
225 1.349 1.364 2.239 1.708 7.094 0.671
226 1.631 1.648 2.437 1.958 6.688 0.621
227 1.687 1.704 2.528 2.029 6.792 0.579
228 1.375 1.397 2.282 1.740 6.933 0.600
229 1.363 1.385 2.243 1.718 6.539 0.762
230 1.443 1.462 2.337 1.792 6.771 0.469
231 1.344 1.362 2.258 1.713 6.748 0.646
232 1.546 1.561 2.430 1.892 7.319 0.640
233 1.671 1.691 2.517 2.014 6.575 0.620
234 1.575 1.587 2.421 1.893 7.591 0.419
235 1.534 1.552 2.402 1.874 7.235 0.407
236 1.432 1.451 2.318 1.788 7.012 0.466
237 1.484 1.496 2.387 1.845 7.311 0.221
238 1.456 1.466 2.347 1.797 6.666 0.477
239 1.363 1.378 2.291 1.732 6.655 0.532
240 1.309 1.322 2.237 1.677 6.878 0.447
241 1.335 1.354 2.264 1.708 7.170 0.494
242 1.405 1.427 2.349 1.778 6.852 0.303
243 1.353 1.368 2.249 1.701 6.967 0.490
244 1.360 1.378 2.264 1.720 7.705 0.368
245 1.410 1.438 2.263 1.729 6.790 0.237
246 1.380 1.401 2.304 1.748 7.334 0.473
247 1.494 1.509 2.384 1.848 7.001 0.475
248 1.333 1.346 2.293 1.711 6.826 0.693
249 1.320 1.337 2.306 1.715 6.820 0.292
250 1.399 1.422 2.290 1.753 7.174 0.710
251 1.474 1.485 2.384 1.829 7.254 0.483
252 1.472 1.495 2.383 1.823 7.072 0.547
253 1.262 1.274 2.258 1.649 6.711 0.205
254 1.342 1.363 2.275 1.708 6.567 0.204
255 1.888 1.905 2.684 2.207 6.538 0.300
256 1.638 1.643 2.460 1.948 6.753 0.331
257 1.836 1.857 2.597 2.124 6.901 0.322
258 1.774 1.787 2.592 2.077 6.934 0.594
259 1.759 1.776 2.541 2.050 6.927 0.519
260 1.556 1.574 2.432 1.898 7.085 0.402
261 1.715 1.738 2.539 2.039 6.952 0.433
262 1.571 1.591 2.383 1.891 6.793 0.254
263 1.820 1.827 2.682 2.160 6.515 0.419
264 1.455 1.477 2.382 1.835 7.130 0.618
265 1.773 1.796 2.598 2.104 6.694 0.217
266 1.400 1.419 2.335 1.779 6.888 0.595
267 1.389 1.412 2.352 1.771 6.872 0.629
268 1.434 1.452 2.386 1.813 6.569 0.552
269 1.215 1.252 2.238 1.642 6.583 0.512
270 1.212 1.235 2.228 1.641 6.761 0.291
271 1.427 1.456 2.405 1.825 6.961 0.535
272 1.575 1.605 2.478 1.953 6.789 0.282
273 1.679 1.714 2.540 2.031 7.124 0.599
274 1.534 1.563 2.545 1.948 6.930 0.652
275 1.814 1.842 2.665 2.150 7.005 0.381
276 1.516 1.561 2.409 1.882 6.664 0.560
277 1.458 1.493 2.347 1.816 6.672 0.580
278 1.574 1.618 2.440 1.928 6.754 0.535
279 1.372 1.401 2.298 1.734 6.726 0.421
280 1.400 1.421 2.345 1.777 7.270 0.444
281 1.448 1.476 2.314 1.797 6.750 0.693
282 1.240 1.258 2.165 1.605 6.241 0.338
283 1.198 1.222 2.180 1.591 7.008 0.534
284 1.122 1.152 2.097 1.516 6.744 0.538
285 1.137 1.162 2.159 1.555 6.930 0.514
286 1.178 1.212 2.118 1.566 6.893 0.548
287 1.478 1.507 2.393 1.859 6.239 0.534
288 1.397 1.425 2.302 1.763 6.647 0.506
289 1.392 1.409 2.285 1.744 5.827 0.251
290 1.314 1.340 2.283 1.703 6.319 0.413
291 1.241 1.265 2.252 1.658 7.036 0.517
292 1.216 1.242 2.255 1.649 6.974 0.385
293 1.241 1.263 2.227 1.626 6.642 0.499
294 1.259 1.278 2.214 1.638 7.383 0.504
295 1.264 1.290 2.178 1.625 6.991 0.414
296 1.213 1.238 2.127 1.573 7.212 0.594
297 1.346 1.372 2.255 1.700 6.891 0.434
298 1.200 1.218 2.168 1.579 7.014 0.507
299 1.563 1.580 2.454 1.913 6.399 0.402
300 1.123 1.151 2.171 1.555 6.888 0.500
301 1.398 1.425 2.283 1.742 7.111 0.527
302 1.491 1.505 2.393 1.847 7.158 0.600
303 1.535 1.555 2.407 1.889 6.705 0.294
304 1.296 1.313 2.203 1.668 6.939 0.615
305 1.422 1.440 2.340 1.798 5.757 0.465
306 1.225 1.241 2.196 1.615 6.117 0.416
307 1.408 1.428 2.359 1.811 6.194 0.447
308 1.408 1.420 2.341 1.799 5.946 0.354
309 1.209 1.214 2.187 1.591 6.245 0.237
310 1.542 1.552 2.390 1.880 6.218 0.437
311 1.404 1.421 2.324 1.780 6.294 0.392
312 1.363 1.392 2.282 1.743 6.892 0.498
313 1.438 1.455 2.354 1.797 6.618 0.154
314 1.335 1.361 2.283 1.718 7.439 0.316
315 1.604 1.625 2.541 1.978 6.878 0.495
316 1.406 1.422 2.347 1.774 7.111 0.640
317 1.305 1.329 2.246 1.693 6.980 0.705
318 1.267 1.285 2.241 1.652 6.632 0.438
319 1.285 1.307 2.262 1.687 6.895 0.569
320 1.229 1.253 2.164 1.603 7.092 0.564
321 1.241 1.265 2.199 1.616 6.145 0.289
322 1.405 1.425 2.290 1.754 6.940 0.540
323 1.319 1.344 2.197 1.678 6.993 0.641
324 1.257 1.280 2.242 1.649 7.196 0.608
325 1.375 1.394 2.193 1.692 6.708 0.510
326 1.194 1.212 2.130 1.563 6.398 0.266
327 1.184 1.205 2.155 1.568 6.237 0.498
328 1.043 1.072 2.066 1.461 6.664 0.269
329 1.189 1.217 2.156 1.579 7.377 0.645
330 1.134 1.157 2.100 1.533 6.814 0.639
331 1.147 1.174 2.144 1.540 7.173 0.612
332 1.191 1.208 2.170 1.572 6.799 0.511
333 1.163 1.195 2.155 1.562 7.418 0.532
334 1.171 1.209 2.169 1.574 6.538 0.731
335 1.217 1.241 2.192 1.604 7.025 0.502
336 1.136 1.163 2.160 1.553 7.542 0.523
337 1.304 1.332 2.245 1.678 6.940 0.718
338 1.194 1.214 2.171 1.569 6.430 0.428
339 1.482 1.510 2.340 1.820 6.985 0.600
340 1.166 1.193 2.143 1.565 7.010 0.537
341 1.201 1.230 2.183 1.589 6.884 0.389
342 1.320 1.346 2.275 1.710 7.162 0.621
343 1.252 1.291 2.209 1.641 6.792 0.550
344 1.416 1.440 2.330 1.777 6.926 0.550
345 1.244 1.262 2.150 1.603 7.535 0.498
346 1.232 1.258 2.212 1.636 6.930 0.452
347 1.349 1.362 2.351 1.750 6.981 0.656
348 1.066 1.082 2.162 1.521 6.970 0.660
349 1.176 1.194 2.123 1.539 7.871 0.351
350 1.200 1.220 2.178 1.587 7.203 0.619
351 1.233 1.248 2.185 1.617 7.074 0.592
352 1.323 1.338 2.298 1.717 6.993 0.589
353 1.165 1.194 2.132 1.545 6.759 0.551
354 1.272 1.290 2.207 1.629 6.380 0.263
355 1.295 1.312 2.223 1.664 6.616 0.142
356 1.067 1.093 2.081 1.477 6.790 0.583
357 1.216 1.235 2.189 1.609 6.832 0.535
358 1.430 1.455 2.372 1.810 6.784 0.455
359 1.269 1.298 2.207 1.645 7.262 0.471
360 1.230 1.254 2.171 1.603 7.078 0.451
361 1.241 1.262 2.200 1.611 6.882 0.474
362 1.182 1.196 2.185 1.602 6.669 0.380
363 1.138 1.159 2.101 1.516 6.682 0.498
364 1.097 1.121 2.097 1.498 6.908 0.697
365 1.216 1.240 2.177 1.619 7.130 0.476
366 1.232 1.254 2.212 1.645 6.864 0.505
367 1.124 1.152 2.115 1.538 6.650 0.236
368 1.221 1.247 2.171 1.595 6.578 0.253
369 1.291 1.316 2.245 1.667 6.691 0.135
370 1.224 1.251 2.181 1.607 7.290 0.410
371 1.215 1.232 2.145 1.574 6.529 0.354
372 1.237 1.262 2.145 1.595 7.030 0.385
373 1.166 1.189 2.116 1.526 6.075 0.379
374 1.139 1.162 2.143 1.518 6.665 0.473
375 1.378 1.410 2.316 1.747 6.803 0.438
376 1.249 1.270 2.294 1.683 6.929 0.499
377 1.454 1.473 2.430 1.832 6.468 0.225
378 1.235 1.255 2.279 1.640 6.574 0.250
379 1.312 1.334 2.357 1.728 7.261 0.724
380 1.373 1.394 2.317 1.748 6.323 0.594
381 1.197 1.229 2.170 1.570 6.763 0.470
382 1.169 1.210 2.169 1.560 7.116 0.476
383 1.116 1.139 2.128 1.539 6.672 0.424
384 1.214 1.230 2.159 1.585 7.042 0.681
385 1.264 1.274 2.206 1.629 7.003 0.555
386 1.307 1.331 2.270 1.679 7.021 0.400
387 1.234 1.255 2.196 1.616 7.205 0.451
388 1.219 1.226 2.233 1.624 6.948 0.551
389 1.311 1.330 2.245 1.686 6.951 0.353
390 1.313 1.328 2.267 1.686 7.266 0.313
391 1.244 1.263 2.197 1.627 6.758 0.364
392 1.196 1.216 2.216 1.608 6.735 0.631
393 1.179 1.196 2.189 1.578 6.773 0.381
394 1.327 1.344 2.293 1.710 6.769 0.239
395 1.187 1.202 2.271 1.617 6.294 0.261
396 1.260 1.279 2.199 1.627 6.531 0.326
397 1.280 1.297 2.245 1.657 7.591 0.484
398 1.177 1.194 2.144 1.552 7.201 0.394
399 1.203 1.232 2.205 1.601 6.831 0.454
400 1.236 1.260 2.269 1.654 7.074 0.520
401 1.213 1.241 2.201 1.604 7.905 0.590
402 1.237 1.249 2.222 1.640 6.925 0.654
403 1.309 1.324 2.221 1.646 7.536 0.546
404 1.209 1.237 2.178 1.583 6.885 0.180
405 1.115 1.137 2.186 1.560 7.434 0.441
406 1.087 1.114 2.161 1.526 7.432 0.542
407 1.268 1.284 2.274 1.676 7.500 0.580
408 1.367 1.404 2.355 1.777 6.912 0.490
409 1.486 1.513 2.383 1.847 7.171 0.608
410 1.258 1.290 2.188 1.624 7.060 0.591
411 1.375 1.397 2.283 1.727 7.189 0.287
412 1.497 1.516 2.367 1.834 7.049 0.677
413 1.258 1.282 2.243 1.648 6.879 0.345
414 1.238 1.271 2.190 1.615 6.881 0.262
415 1.176 1.205 2.190 1.579 7.375 0.608
416 1.358 1.383 2.334 1.748 7.014 0.577
417 1.304 1.324 2.239 1.656 7.211 0.432
418 1.314 1.345 2.267 1.694 6.628 0.478
419 1.318 1.335 2.234 1.657 7.273 0.464
420 1.567 1.590 2.448 1.921 7.631 0.623
421 1.229 1.245 2.261 1.643 7.281 0.434
422 1.179 1.204 2.206 1.585 6.827 0.616
423 1.214 1.234 2.253 1.623 6.863 0.250
424 1.384 1.399 2.318 1.761 7.422 0.279
425 1.112 1.137 2.122 1.520 6.661 0.353
426 1.091 1.123 2.126 1.502 6.743 0.394
427 1.185 1.206 2.125 1.555 7.336 0.628
428 1.262 1.287 2.273 1.675 7.448 0.487
429 1.414 1.434 2.382 1.799 7.080 0.592
430 1.469 1.492 2.365 1.823 7.245 0.557
431 1.383 1.404 2.356 1.781 7.108 0.480
432 1.363 1.384 2.331 1.751 7.321 0.604
433 1.268 1.285 2.252 1.660 7.313 0.660
434 1.196 1.226 2.214 1.599 7.713 0.635
435 1.216 1.242 2.206 1.602 7.207 0.430
436 1.220 1.245 2.184 1.592 7.341 0.369
437 1.462 1.487 2.332 1.788 7.321 0.480
438 1.413 1.438 2.322 1.763 7.292 0.561
439 1.306 1.329 2.252 1.678 7.000 0.583
440 1.351 1.372 2.226 1.690 6.201 0.206
441 1.266 1.284 2.209 1.637 6.327 0.436
442 1.332 1.352 2.245 1.680 6.757 0.618
443 1.368 1.384 2.296 1.733 7.081 0.587
444 1.150 1.182 2.089 1.511 7.239 0.399
445 1.186 1.210 2.165 1.574 7.207 0.214
446 1.349 1.370 2.237 1.691 7.474 0.257
447 1.283 1.304 2.224 1.643 6.941 0.667
448 1.336 1.359 2.252 1.691 6.916 0.618
449 1.271 1.287 2.220 1.644 6.816 0.524
450 1.160 1.171 2.133 1.551 6.757 0.409
451 1.185 1.219 2.127 1.549 6.986 0.581
452 1.197 1.225 2.142 1.558 7.363 0.569
453 1.473 1.494 2.362 1.817 7.256 0.345
454 1.277 1.300 2.228 1.644 6.461 0.579
455 1.355 1.367 2.275 1.711 7.016 0.592
456 1.439 1.446 2.357 1.780 7.294 0.445
457 1.262 1.261 2.237 1.628 7.537 0.463
458 1.444 1.455 2.340 1.787 6.676 0.553
459 1.424 1.427 2.288 1.746 6.917 0.476
460 1.370 1.382 2.248 1.699 7.182 0.684
461 1.272 1.288 2.201 1.633 6.944 0.464
462 1.286 1.296 2.261 1.669 6.922 0.199
463 1.211 1.227 2.156 1.580 6.895 0.239
464 1.319 1.332 2.226 1.652 7.179 0.646
465 1.242 1.261 2.177 1.593 6.996 0.272
466 1.285 1.306 2.223 1.652 6.842 0.362
467 1.371 1.388 2.238 1.687 7.629 0.672
468 1.304 1.312 2.218 1.656 6.858 0.532
469 1.217 1.239 2.136 1.565 7.258 0.495
470 1.255 1.275 2.185 1.606 6.971 0.375
471 1.398 1.413 2.259 1.716 7.444 0.469
472 1.223 1.245 2.169 1.584 7.045 0.433
473 1.324 1.340 2.246 1.671 6.641 0.680
474 1.394 1.402 2.279 1.722 6.829 0.635
475 1.506 1.512 2.339 1.799 7.028 0.518
476 1.432 1.457 2.273 1.739 7.024 0.652
477 1.392 1.401 2.253 1.709 7.190 0.516
478 1.491 1.492 2.327 1.774 7.274 0.308
479 1.418 1.432 2.307 1.741 7.350 0.519
480 1.617 1.614 2.425 1.897 7.760 0.541
481 1.501 1.499 2.412 1.833 7.211 0.569
482 1.362 1.370 2.265 1.688 7.482 0.300
483 1.337 1.344 2.294 1.694 6.618 0.524
484 1.589 1.594 2.424 1.884 7.510 0.522
485 1.498 1.504 2.330 1.789 7.342 0.556
486 1.342 1.349 2.232 1.679 7.248 0.627
487 1.331 1.343 2.241 1.682 6.975 0.521
488 1.645 1.640 2.490 1.949 6.704 0.588
489 1.264 1.274 2.155 1.589 6.973 0.455
490 1.522 1.527 2.402 1.833 6.984 0.497
491 1.409 1.418 2.344 1.759 6.553 0.415
492 1.486 1.490 2.417 1.833 6.831 0.243
493 1.336 1.350 2.258 1.678 6.705 0.524
494 1.522 1.527 2.425 1.854 6.929 0.490
495 1.567 1.572 2.488 1.911 7.309 0.582
496 1.831 1.839 2.623 2.129 7.121 0.507
497 1.477 1.488 2.410 1.833 7.031 0.666
498 1.380 1.384 2.291 1.715 6.946 0.433
499 1.502 1.517 2.386 1.819 6.888 0.646
500 1.458 1.468 2.374 1.795 6.799 0.571
501 1.353 1.379 2.255 1.678 7.788 0.380
502 1.331 1.355 2.277 1.673 8.248 0.403
503 1.260 1.283 2.246 1.627 7.819 0.405
504 1.316 1.341 2.246 1.664 7.356 0.219
505 1.248 1.269 2.263 1.645 7.919 0.342
506 1.307 1.320 2.282 1.688 7.912 0.213
507 1.426 1.430 2.353 1.761 8.075 0.252
508 1.285 1.310 2.284 1.671 7.138 0.540
509 1.359 1.368 2.305 1.721 7.257 0.544
510 1.350 1.372 2.327 1.729 7.031 0.590
511 1.342 1.360 2.261 1.688 7.037 0.676
512 1.340 1.359 2.286 1.708 7.064 0.498
513 1.460 1.474 2.386 1.822 7.238 0.573
514 1.324 1.343 2.295 1.691 6.992 0.440
515 1.574 1.590 2.499 1.931 6.957 0.664
516 1.568 1.583 2.401 1.873 7.182 0.293
517 1.455 1.473 2.334 1.796 7.444 0.607
518 1.567 1.571 2.424 1.901 7.046 0.502
519 1.693 1.689 2.535 2.011 6.947 0.423
520 1.505 1.516 2.426 1.863 6.614 0.577
521 1.371 1.379 2.284 1.723 7.219 0.281
522 1.260 1.273 2.141 1.583 6.335 0.245
523 1.435 1.437 2.403 1.800 7.068 0.420
524 1.393 1.408 2.386 1.779 6.866 0.543
525 1.373 1.393 2.329 1.754 6.718 0.175
526 1.491 1.508 2.450 1.874 6.404 0.162
527 1.355 1.379 2.300 1.736 7.039 0.218
528 1.470 1.477 2.399 1.835 6.972 0.690
529 1.296 1.313 2.283 1.699 7.134 0.653
530 1.377 1.376 2.358 1.765 6.974 0.657
531 1.459 1.464 2.338 1.796 7.951 0.263
532 1.362 1.372 2.235 1.689 8.249 0.215
533 1.511 1.518 2.416 1.860 7.801 0.146
534 1.284 1.292 2.253 1.665 7.157 0.491
535 1.413 1.424 2.326 1.771 7.305 0.692
536 1.405 1.419 2.344 1.771 6.610 0.395
537 1.734 1.742 2.511 2.025 7.111 0.539
538 1.246 1.264 2.224 1.630 7.164 0.401
539 1.584 1.601 2.433 1.917 6.865 0.222
540 1.466 1.467 2.426 1.839 7.148 0.445
541 1.664 1.657 2.588 2.022 7.202 0.492
542 1.571 1.561 2.443 1.906 7.234 0.674
543 1.469 1.480 2.431 1.858 6.656 0.547
544 1.860 1.849 2.746 2.215 7.766 0.745
545 1.617 1.623 2.552 1.989 7.137 0.507
546 1.474 1.477 2.363 1.807 7.137 0.502
547 1.665 1.672 2.542 2.007 6.887 0.505
548 1.565 1.569 2.489 1.928 7.092 0.585
549 1.562 1.574 2.472 1.915 7.675 0.273
550 1.592 1.597 2.481 1.914 7.506 0.539
551 1.577 1.592 2.498 1.925 6.873 0.324
552 1.498 1.508 2.361 1.817 6.923 0.580
553 1.410 1.430 2.359 1.775 6.948 0.461
554 1.557 1.572 2.488 1.912 7.200 0.621
555 1.627 1.650 2.446 1.929 7.016 0.650
556 1.668 1.680 2.462 1.957 6.664 0.649
557 1.572 1.591 2.393 1.872 6.785 0.556
558 1.680 1.685 2.573 2.017 6.854 0.660
559 1.736 1.733 2.584 2.054 6.830 0.654
560 1.420 1.432 2.369 1.798 6.606 0.550
561 1.415 1.435 2.331 1.766 7.026 0.570
562 1.518 1.542 2.367 1.840 6.764 0.627
563 1.378 1.400 2.269 1.710 6.437 0.523
564 1.528 1.551 2.382 1.850 6.370 0.550
565 1.581 1.598 2.455 1.895 6.924 0.460
566 1.717 1.729 2.552 2.033 7.062 0.346
567 1.473 1.479 2.350 1.793 6.976 0.630
568 1.774 1.779 2.525 2.042 7.241 0.599
569 1.536 1.547 2.416 1.862 6.678 0.494
570 1.500 1.511 2.327 1.803 7.284 0.609
571 1.503 1.507 2.365 1.808 7.217 0.665
572 1.573 1.581 2.379 1.860 7.352 0.493
573 1.607 1.619 2.438 1.905 7.463 0.602
574 1.546 1.559 2.382 1.848 6.744 0.260
575 1.590 1.593 2.419 1.878 7.123 0.277
576 1.347 1.363 2.236 1.672 6.704 0.615
577 1.606 1.614 2.420 1.906 7.188 0.418
578 1.410 1.428 2.286 1.745 5.785 0.264
579 1.465 1.484 2.338 1.794 6.664 0.263
580 1.289 1.307 2.235 1.647 7.162 0.245
581 1.494 1.511 2.326 1.798 6.719 0.273
582 1.891 1.892 2.681 2.165 7.243 0.226
583 1.518 1.530 2.393 1.832 7.077 0.234
584 1.588 1.587 2.466 1.927 7.552 0.592
585 1.488 1.504 2.404 1.846 7.556 0.206
586 1.491 1.504 2.378 1.813 7.486 0.631
587 1.465 1.474 2.437 1.835 7.396 0.551
588 1.502 1.519 2.495 1.897 7.292 0.441
589 1.511 1.517 2.454 1.870 7.633 0.668
590 1.437 1.451 2.380 1.800 6.919 0.605
591 1.466 1.478 2.407 1.833 7.001 0.523
592 1.453 1.467 2.450 1.850 7.176 0.634
593 1.493 1.520 2.497 1.905 6.578 0.631
594 1.393 1.405 2.381 1.784 6.855 0.539
595 1.325 1.333 2.320 1.700 7.048 0.649
596 1.329 1.357 2.279 1.690 6.645 0.573
597 1.328 1.344 2.270 1.675 6.462 0.448
598 1.490 1.498 2.339 1.795 7.345 0.709
599 1.492 1.505 2.408 1.838 6.891 0.455
600 1.358 1.373 2.286 1.717 6.762 0.588
601 1.378 1.388 2.307 1.739 7.051 0.445
602 1.216 1.233 2.199 1.590 6.492 0.364
603 1.342 1.352 2.289 1.719 6.655 0.468
604 1.423 1.434 2.356 1.779 7.016 0.250
605 1.505 1.513 2.416 1.827 7.000 0.754
606 1.444 1.457 2.376 1.782 7.157 0.160
607 1.465 1.483 2.357 1.803 7.385 0.184
608 1.595 1.615 2.497 1.956 7.075 0.143
609 1.632 1.649 2.522 1.968 6.737 0.175
610 1.620 1.641 2.508 1.959 7.316 0.613
611 1.433 1.456 2.373 1.788 7.135 0.318
612 1.443 1.464 2.367 1.793 6.613 0.377
613 1.495 1.519 2.394 1.835 6.644 0.224
614 1.542 1.563 2.452 1.895 6.180 0.297
615 1.556 1.581 2.501 1.931 5.823 0.199
616 1.405 1.416 2.355 1.774 6.411 0.369
617 1.490 1.491 2.450 1.860 7.036 0.237
618 1.448 1.454 2.407 1.827 7.157 0.516
619 1.438 1.453 2.376 1.803 6.454 0.464
620 1.492 1.509 2.419 1.849 7.396 0.636
621 1.241 1.258 2.280 1.662 7.129 0.548
622 1.451 1.462 2.392 1.814 7.092 0.744
623 1.515 1.533 2.430 1.866 6.991 0.457
624 1.195 1.217 2.186 1.592 7.167 0.583
625 1.228 1.244 2.247 1.633 6.907 0.419
626 1.472 1.488 2.434 1.863 6.774 0.474
627 1.271 1.286 2.318 1.684 7.341 0.589
628 1.408 1.423 2.360 1.787 6.734 0.378
629 1.552 1.566 2.461 1.901 7.104 0.193
630 1.291 1.299 2.275 1.677 6.432 0.468
631 1.573 1.585 2.508 1.920 7.268 0.484
632 1.653 1.659 2.547 1.984 7.198 0.579
633 1.649 1.662 2.514 1.976 6.708 0.430
634 1.532 1.538 2.436 1.873 6.341 0.438
635 1.284 1.300 2.263 1.673 7.015 0.684
636 1.599 1.611 2.486 1.948 6.972 0.626
637 1.797 1.806 2.636 2.124 7.179 0.621
638 1.680 1.686 2.632 2.045 7.009 0.570
639 1.926 1.923 2.759 2.244 7.152 0.303
640 1.534 1.554 2.395 1.851 7.250 0.701
641 1.408 1.423 2.313 1.754 7.115 0.563
642 1.341 1.354 2.313 1.716 6.570 0.241
643 1.244 1.262 2.210 1.617 6.828 0.215
644 1.319 1.330 2.280 1.686 7.131 0.695
645 1.450 1.472 2.363 1.782 5.958 0.393
646 1.423 1.438 2.328 1.750 7.083 0.295
647 1.371 1.385 2.285 1.705 6.923 0.449
648 1.383 1.398 2.326 1.737 6.910 0.210
649 1.371 1.386 2.319 1.711 7.530 0.631
650 1.278 1.298 2.261 1.643 7.160 0.603
651 1.385 1.400 2.376 1.762 7.195 0.564
652 1.415 1.426 2.392 1.778 7.148 0.422
653 1.775 1.783 2.657 2.092 7.428 0.601
654 1.877 1.892 2.685 2.168 7.018 0.561
655 1.501 1.513 2.462 1.867 7.493 0.582
656 1.458 1.475 2.363 1.794 7.587 0.561
657 1.709 1.717 2.527 1.999 6.709 0.664
658 1.625 1.640 2.508 1.959 7.119 0.461
659 1.637 1.649 2.491 1.950 7.509 0.528
660 1.760 1.766 2.570 2.062 7.143 0.513
661 1.718 1.720 2.586 2.045 7.865 0.329
662 1.626 1.640 2.497 1.951 7.198 0.698
663 1.472 1.480 2.387 1.817 7.363 0.534
664 1.452 1.459 2.405 1.815 7.116 0.576
665 1.827 1.822 2.658 2.133 7.675 0.655
666 1.594 1.601 2.490 1.940 7.009 0.665
667 1.686 1.700 2.559 2.021 6.969 0.499
668 1.531 1.538 2.382 1.857 6.934 0.411
669 1.425 1.442 2.360 1.789 7.204 0.496
670 1.459 1.483 2.504 1.899 7.023 0.244
671 1.414 1.437 2.426 1.824 6.856 0.568
672 1.484 1.517 2.487 1.894 7.160 0.631
673 1.607 1.628 2.520 1.960 7.398 0.578
674 1.497 1.514 2.421 1.857 7.219 0.673
675 1.581 1.595 2.433 1.913 7.459 0.508
676 1.435 1.448 2.392 1.819 7.242 0.553
677 1.462 1.481 2.377 1.804 7.586 0.584
678 1.473 1.485 2.348 1.811 7.443 0.548
679 1.598 1.617 2.510 1.951 7.670 0.565
680 1.496 1.512 2.444 1.869 7.098 0.655
681 1.433 1.445 2.416 1.816 6.983 0.543
682 1.560 1.575 2.473 1.919 7.190 0.534
683 1.781 1.790 2.590 2.086 7.494 0.446
684 1.492 1.502 2.396 1.840 7.209 0.322
685 1.571 1.576 2.440 1.908 7.230 0.555
686 1.649 1.665 2.494 1.970 7.213 0.496
687 1.621 1.634 2.477 1.946 6.997 0.645
688 1.403 1.417 2.367 1.770 7.232 0.403
689 1.506 1.521 2.445 1.862 7.523 0.343
690 1.536 1.546 2.505 1.902 7.261 0.614
691 1.519 1.533 2.529 1.912 7.224 0.518
692 1.395 1.400 2.441 1.813 7.741 0.569
693 1.374 1.390 2.355 1.756 7.233 0.537
694 1.477 1.494 2.449 1.853 7.395 0.631
695 1.381 1.406 2.394 1.771 7.123 0.472
696 1.467 1.479 2.480 1.850 6.931 0.578
697 1.474 1.486 2.457 1.848 7.171 0.585
698 1.308 1.322 2.297 1.677 7.315 0.536
699 1.362 1.383 2.346 1.745 7.242 0.556
700 1.462 1.469 2.454 1.839 7.002 0.591
701 1.718 1.722 2.636 2.066 7.171 0.433
702 1.489 1.499 2.387 1.825 7.354 0.445
703 1.430 1.444 2.360 1.785 7.404 0.634
704 1.416 1.423 2.349 1.773 7.238 0.543
705 1.518 1.538 2.404 1.859 7.620 0.653
706 1.437 1.447 2.353 1.792 7.219 0.300
707 1.398 1.410 2.318 1.752 7.502 0.586
708 1.283 1.297 2.262 1.672 7.323 0.411
709 1.389 1.408 2.296 1.735 7.629 0.609
710 1.388 1.401 2.350 1.763 7.378 0.516
711 1.348 1.358 2.285 1.696 7.491 0.551
712 1.577 1.594 2.446 1.898 7.721 0.575
713 1.398 1.415 2.294 1.729 7.346 0.464
714 1.427 1.439 2.358 1.778 7.492 0.496
715 1.495 1.507 2.391 1.827 7.741 0.503
716 1.385 1.394 2.348 1.751 7.031 0.570
717 1.293 1.308 2.286 1.680 7.422 0.147
718 1.309 1.330 2.305 1.689 7.068 0.453
719 1.376 1.394 2.297 1.715 6.910 0.396
720 1.591 1.600 2.462 1.908 7.273 0.530
721 1.398 1.422 2.336 1.752 7.427 0.555
722 1.520 1.527 2.449 1.885 7.157 0.353
723 1.628 1.637 2.532 1.976 7.275 0.487
724 1.581 1.596 2.508 1.933 7.394 0.631
725 1.418 1.439 2.334 1.770 7.102 0.668
726 1.350 1.367 2.282 1.712 6.934 0.573
727 1.525 1.535 2.375 1.850 7.345 0.508
728 1.471 1.487 2.397 1.843 6.991 0.387
729 1.244 1.262 2.244 1.640 5.866 0.333
730 1.594 1.615 2.470 1.934 6.843 0.448
731 1.508 1.521 2.420 1.853 7.132 0.349
732 1.402 1.415 2.339 1.773 7.075 0.478
733 1.366 1.386 2.284 1.739 7.351 0.627
734 1.572 1.590 2.392 1.874 7.273 0.541
735 1.436 1.459 2.269 1.745 7.393 0.515
736 1.520 1.530 2.412 1.843 7.428 0.474
737 1.420 1.432 2.336 1.754 6.990 0.411
738 1.429 1.442 2.429 1.819 7.186 0.413
739 1.422 1.436 2.286 1.734 7.117 0.608
740 1.504 1.506 2.445 1.882 7.103 0.533
741 1.382 1.397 2.336 1.750 7.360 0.550
742 1.440 1.449 2.415 1.809 6.727 0.621
743 1.542 1.550 2.496 1.903 6.796 0.348
744 1.336 1.345 2.399 1.773 6.881 0.503
745 1.464 1.468 2.403 1.821 6.816 0.412
746 1.553 1.554 2.574 1.953 6.905 0.657
747 1.539 1.538 2.525 1.915 7.321 0.404
748 1.360 1.368 2.484 1.811 6.992 0.581
749 1.504 1.513 2.489 1.876 6.951 0.546
750 1.538 1.537 2.471 1.892 6.741 0.455
751 1.446 1.450 2.475 1.841 7.017 0.703
752 1.613 1.623 2.572 1.978 7.089 0.246
753 1.386 1.403 2.419 1.786 7.067 0.514
754 1.489 1.504 2.468 1.856 6.862 0.665
755 1.481 1.486 2.479 1.846 6.847 0.270
756 1.537 1.544 2.627 1.955 7.061 0.446
757 1.620 1.626 2.625 2.001 7.224 0.579
758 1.459 1.468 2.486 1.855 7.153 0.726
759 1.450 1.451 2.434 1.828 6.806 0.585
760 1.455 1.452 2.517 1.877 7.339 0.570
761 1.414 1.420 2.484 1.831 7.255 0.165
762 1.557 1.570 2.523 1.922 7.214 0.720
763 1.481 1.488 2.476 1.858 6.704 0.497
764 1.560 1.563 2.619 1.971 7.691 0.722
765 1.280 1.284 2.466 1.758 7.053 0.635
766 1.419 1.428 2.471 1.838 7.119 0.540
767 1.471 1.479 2.564 1.907 7.389 0.596
768 1.411 1.412 2.494 1.820 6.678 0.262
769 1.358 1.357 2.519 1.812 6.833 0.600
770 1.538 1.537 2.619 1.945 7.125 0.503
771 1.495 1.490 2.586 1.928 7.481 0.643
772 1.403 1.405 2.513 1.843 6.771 0.579
773 1.420 1.425 2.508 1.845 6.954 0.406
774 1.485 1.496 2.501 1.865 7.374 0.583
775 1.480 1.487 2.467 1.857 6.785 0.702
776 1.526 1.528 2.521 1.910 6.781 0.627
777 1.374 1.376 2.446 1.795 6.971 0.258
778 1.428 1.428 2.524 1.847 7.557 0.349
779 1.382 1.381 2.511 1.828 6.702 0.410
780 1.381 1.392 2.475 1.811 7.085 0.553
781 1.405 1.408 2.509 1.839 7.095 0.581
782 1.386 1.393 2.429 1.793 6.930 0.631
783 1.408 1.407 2.510 1.849 7.135 0.457
784 1.496 1.493 2.550 1.911 7.070 0.605
785 1.415 1.420 2.453 1.816 7.390 0.560
786 1.439 1.449 2.543 1.883 7.083 0.512
787 1.554 1.553 2.642 1.995 6.668 0.170
788 1.500 1.500 2.591 1.929 7.129 0.583
789 1.595 1.599 2.621 2.002 7.384 0.510
790 1.616 1.614 2.717 2.046 6.974 0.577
791 1.571 1.575 2.689 2.016 7.338 0.407
792 1.465 1.475 2.533 1.872 7.019 0.502
793 1.575 1.571 2.631 1.979 6.820 0.425
794 1.584 1.593 2.599 1.970 7.056 0.491
795 1.459 1.468 2.550 1.874 7.057 0.479
796 1.433 1.435 2.495 1.826 7.242 0.599
797 1.502 1.506 2.540 1.906 6.771 0.674
798 1.417 1.423 2.533 1.858 7.175 0.413
799 1.459 1.454 2.587 1.919 6.900 0.345
800 1.596 1.590 2.661 2.027 7.179 0.616
801 1.484 1.482 2.589 1.927 7.028 0.442
802 1.577 1.583 2.645 2.011 7.353 0.473
803 1.546 1.556 2.556 1.939 7.019 0.298
804 1.526 1.531 2.559 1.925 7.259 0.717
805 1.685 1.695 2.684 2.078 7.077 0.696
806 1.773 1.774 2.782 2.162 7.132 0.291
807 1.682 1.689 2.738 2.105 6.505 0.505
808 1.635 1.640 2.727 2.078 6.286 0.233
809 1.803 1.798 2.858 2.228 6.911 0.368
810 1.620 1.624 2.677 2.045 6.772 0.644
811 1.759 1.766 2.772 2.151 7.277 0.349
812 1.687 1.697 2.695 2.079 7.521 0.584
813 1.517 1.529 2.540 1.930 7.328 0.468
814 1.716 1.723 2.723 2.117 7.571 0.473
815 1.643 1.650 2.642 2.030 7.092 0.505
816 1.708 1.718 2.745 2.113 6.589 0.499
817 1.675 1.686 2.747 2.097 6.985 0.276
818 1.726 1.746 2.738 2.138 7.163 0.508
819 1.823 1.841 2.844 2.246 6.802 0.482
820 1.768 1.789 2.784 2.171 6.849 0.425
821 1.825 1.829 2.892 2.255 6.975 0.645
822 1.636 1.646 2.759 2.100 6.362 0.359
823 1.663 1.674 2.709 2.097 6.808 0.578
824 1.752 1.773 2.727 2.128 6.915 0.509
825 1.679 1.700 2.745 2.116 6.909 0.372
826 1.873 1.896 2.866 2.273 6.671 0.520
827 1.760 1.771 2.788 2.166 6.973 0.443
828 2.017 2.035 3.027 2.408 7.293 0.546
829 1.759 1.771 2.820 2.174 6.929 0.654
830 1.947 1.954 2.888 2.313 6.982 0.370
831 1.853 1.869 2.846 2.237 6.613 0.548
832 1.638 1.645 2.688 2.066 6.816 0.562
833 1.628 1.635 2.606 2.014 7.167 0.505
834 1.510 1.523 2.544 1.915 6.785 0.472
835 1.540 1.554 2.503 1.913 7.159 0.515
836 1.486 1.502 2.463 1.868 6.903 0.526
837 1.666 1.673 2.665 2.068 6.774 0.508
838 1.473 1.470 2.562 1.904 6.513 0.370
839 1.550 1.551 2.564 1.942 6.608 0.358
840 1.491 1.492 2.568 1.923 6.904 0.493
841 1.595 1.601 2.646 2.017 6.919 0.678
842 1.507 1.512 2.530 1.906 6.875 0.605
843 1.457 1.470 2.489 1.858 6.887 0.435
844 1.661 1.671 2.636 2.045 7.264 0.457
845 1.720 1.727 2.649 2.058 7.188 0.239
846 1.440 1.451 2.398 1.801 6.788 0.720
847 1.506 1.513 2.505 1.883 6.882 0.533
848 1.530 1.541 2.536 1.916 6.829 0.590
849 1.556 1.563 2.577 1.936 6.258 0.305
850 1.706 1.707 2.771 2.133 6.971 0.217
851 1.733 1.749 2.795 2.152 7.176 0.531
852 1.779 1.786 2.852 2.210 7.003 0.280
853 1.768 1.770 2.811 2.163 7.024 0.537
854 1.802 1.815 2.847 2.207 6.773 0.595
855 1.788 1.793 2.830 2.190 6.909 0.610
856 1.606 1.604 2.640 2.009 7.065 0.313
857 1.665 1.678 2.705 2.088 7.046 0.606
858 1.752 1.765 2.796 2.178 6.825 0.454
859 1.679 1.686 2.716 2.075 6.737 0.598
860 1.708 1.713 2.681 2.073 7.275 0.512
861 1.587 1.598 2.602 1.983 6.871 0.571
862 1.673 1.662 2.740 2.080 6.551 0.256
863 1.612 1.623 2.650 2.021 7.045 0.401
864 1.569 1.577 2.590 1.976 6.474 0.516
865 1.644 1.637 2.640 2.025 7.476 0.603
866 1.498 1.497 2.513 1.907 7.067 0.408
867 1.686 1.686 2.619 2.035 7.241 0.494
868 1.900 1.899 2.802 2.235 7.247 0.461
869 1.558 1.561 2.574 1.965 6.880 0.173
870 1.692 1.699 2.631 2.065 7.250 0.498
871 1.467 1.464 2.509 1.895 7.123 0.197
872 1.444 1.447 2.538 1.894 7.632 0.311
873 1.515 1.521 2.562 1.935 7.363 0.478
874 1.485 1.494 2.553 1.916 6.715 0.394
875 1.466 1.478 2.507 1.875 7.389 0.713
876 1.475 1.509 2.416 1.838 7.479 0.446
877 1.447 1.483 2.411 1.832 6.813 0.740
878 1.438 1.465 2.426 1.830 7.401 0.681
879 1.540 1.564 2.535 1.941 6.861 0.423
880 1.324 1.339 2.428 1.786 6.886 0.541
881 1.361 1.365 2.464 1.822 6.894 0.455
882 1.542 1.558 2.594 1.976 7.655 0.540
883 1.394 1.411 2.448 1.817 6.950 0.421
884 1.458 1.466 2.538 1.905 6.922 0.143
885 1.285 1.302 2.364 1.725 7.242 0.240
886 1.455 1.451 2.545 1.913 7.224 0.435
887 1.389 1.404 2.428 1.817 6.510 0.242
888 1.709 1.723 2.617 2.064 7.534 0.492
889 1.760 1.767 2.693 2.147 7.263 0.532
890 1.447 1.464 2.441 1.856 7.713 0.740
891 1.543 1.547 2.527 1.955 7.062 0.188
892 1.541 1.559 2.485 1.915 6.422 0.236
893 1.448 1.461 2.426 1.857 7.222 0.633
894 1.608 1.623 2.563 2.007 7.201 0.601
895 1.541 1.548 2.539 1.949 7.099 0.438
896 1.564 1.567 2.555 1.978 7.075 0.402
897 1.483 1.496 2.560 1.936 6.917 0.166
898 1.756 1.772 2.663 2.155 7.019 0.386
899 1.679 1.697 2.559 2.065 7.243 0.530
900 1.742 1.756 2.623 2.117 6.590 0.511
901 1.463 1.485 2.432 1.866 7.084 0.462
902 1.949 1.974 2.767 2.296 6.553 0.270
903 1.824 1.837 2.714 2.199 7.117 0.211
904 1.577 1.583 2.535 1.990 7.099 0.599
905 1.805 1.823 2.653 2.161 7.599 0.532
906 1.910 1.932 2.760 2.282 7.469 0.576
907 1.861 1.885 2.754 2.253 7.287 0.673
908 2.009 2.036 2.824 2.366 7.008 0.473
909 1.980 2.006 2.845 2.379 7.289 0.547
910 1.759 1.779 2.729 2.197 6.943 0.350
911 2.043 2.064 2.855 2.385 7.045 0.619
912 1.782 1.798 2.748 2.213 7.745 0.558
913 1.790 1.817 2.738 2.211 7.203 0.512
914 1.550 1.577 2.551 1.990 6.917 0.458
915 2.041 2.084 2.902 2.449 7.250 0.509
916 1.513 1.541 2.564 1.971 7.167 0.413
917 1.649 1.670 2.690 2.122 6.836 0.335
918 1.850 1.864 2.955 2.359 7.261 0.462
919 1.730 1.750 2.738 2.166 6.957 0.716
920 1.682 1.714 2.761 2.152 6.934 0.602
921 1.660 1.704 2.766 2.145 7.174 0.438
922 1.745 1.785 2.827 2.212 6.981 0.561
923 1.923 1.969 2.954 2.372 6.787 0.449
924 1.674 1.720 2.780 2.155 6.928 0.628
925 1.827 1.883 2.899 2.293 6.829 0.590
926 2.022 2.078 3.035 2.465 7.438 0.514
927 2.077 2.156 2.962 2.456 7.453 0.580
928 1.910 1.988 2.925 2.359 7.067 0.265
929 2.176 2.275 3.160 2.622 7.130 0.595
930 1.972 2.028 3.048 2.463 6.896 0.478
931 2.101 2.133 3.077 2.522 7.084 0.472
932 2.023 2.055 3.069 2.500 6.893 0.525
933 2.199 2.259 3.181 2.652 7.049 0.500
934 2.240 2.305 3.281 2.733 7.089 0.469
935 2.059 2.100 3.017 2.479 6.889 0.547
936 2.095 2.140 3.069 2.532 6.826 0.527
937 2.132 2.172 3.108 2.566 6.912 0.657
938 2.017 2.057 3.049 2.487 6.724 0.682
939 2.052 2.106 3.074 2.531 6.928 0.582
940 1.906 1.950 2.962 2.391 6.723 0.509
941 2.265 2.321 3.186 2.693 6.853 0.649
942 2.012 2.043 2.998 2.466 6.326 0.451
943 2.055 2.088 3.037 2.499 6.736 0.685
944 2.051 2.088 3.005 2.484 6.790 0.475
945 2.098 2.138 3.110 2.562 6.946 0.582
946 2.097 2.141 3.093 2.563 6.450 0.419
947 2.180 2.233 3.183 2.644 6.715 0.644
948 1.894 1.931 2.934 2.359 6.641 0.652
949 1.993 2.034 3.094 2.488 6.404 0.212
950 2.132 2.181 3.144 2.597 6.780 0.509
951 2.078 2.119 3.073 2.520 6.665 0.551
952 1.894 1.920 3.011 2.399 6.835 0.503
953 2.238 2.281 3.299 2.726 6.268 0.619
954 2.188 2.230 3.186 2.645 6.337 0.220
955 2.198 2.251 3.192 2.653 6.501 0.490
956 2.143 2.186 3.127 2.576 7.263 0.642
957 2.002 2.037 3.055 2.476 6.720 0.681
958 1.929 1.965 2.936 2.374 6.850 0.575
959 2.237 2.288 3.241 2.700 6.703 0.309
960 2.059 2.104 3.091 2.512 6.975 0.585
961 2.374 2.433 3.327 2.810 6.911 0.521
962 2.432 2.492 3.415 2.889 6.946 0.545
963 2.247 2.303 3.172 2.672 6.549 0.478
964 2.274 2.325 3.234 2.721 6.884 0.576
965 2.226 2.272 3.239 2.697 6.675 0.472
966 2.106 2.152 3.146 2.587 6.639 0.675
967 2.103 2.150 3.084 2.556 6.623 0.478
968 2.020 2.070 3.034 2.485 7.060 0.389
969 2.268 2.317 3.255 2.734 6.922 0.683
970 2.355 2.417 3.309 2.805 6.421 0.562
971 2.255 2.310 3.225 2.714 6.596 0.569
972 2.184 2.223 3.168 2.641 6.799 0.459
973 2.296 2.374 3.259 2.759 6.647 0.263
974 2.299 2.369 3.321 2.788 6.745 0.630
975 2.063 2.114 3.178 2.578 6.959 0.600
976 2.098 2.148 3.207 2.614 6.876 0.559
977 2.087 2.133 3.191 2.600 7.007 0.548
978 2.152 2.226 3.273 2.678 6.912 0.609
979 2.200 2.257 3.241 2.718 7.062 0.510
980 2.190 2.224 3.307 2.740 6.569 0.642
981 2.021 2.046 3.032 2.486 6.443 0.524
982 2.157 2.181 3.112 2.605 7.047 0.558
983 2.268 2.301 3.310 2.775 6.338 0.242
984 2.406 2.440 3.568 2.998 6.673 0.612
985 2.517 2.555 3.594 3.071 6.347 0.491
986 2.264 2.305 3.324 2.788 6.622 0.530
987 2.096 2.133 3.235 2.649 6.457 0.468
988 2.215 2.269 3.317 2.765 6.824 0.621
989 2.205 2.273 3.184 2.659 6.859 0.656
990 2.095 2.180 3.189 2.628 6.435 0.244
991 2.120 2.174 3.109 2.579 6.534 0.333
992 1.981 2.067 2.956 2.439 6.791 0.589
993 1.930 1.975 3.010 2.425 6.431 0.642
994 1.949 1.970 3.011 2.441 6.349 0.569
995 1.700 1.722 2.834 2.219 6.637 0.439
996 2.000 2.032 2.975 2.447 6.537 0.507
997 2.032 2.079 2.873 2.403 6.431 0.417
998 1.840 1.898 2.730 2.234 6.784 0.577
999 1.872 1.898 2.782 2.277 6.586 0.329
1000 1.812 1.856 2.711 2.206 6.979 0.521
