# Supplementary material for: Identification of novel therapeutic inhibitors against E6 and E7 oncogenes of HPV-16 associated with cervical cancer
Source: PLoS One. 2025 Oct 27;20(10):e0323595. doi: 10.1371/journal.pone.0323595 (PMC12558539; doi:10.1371/journal.pone.0323595)
Supplement: S1 File — (ZIP) [file pone.0323595.s001.zip › PL-Contacts_HBond.csv]

# Frame# Residue# Chain ResName AtomName LigandFragment LigandAtomName
1 156 A TYR HH L-FRAG_0 O20
2 211 A TYR OH L-FRAG_0 H5901
7 156 A TYR HH L-FRAG_0 O20
7 211 A TYR HH L-FRAG_0 O17
8 211 A TYR HH L-FRAG_0 O17
10 156 A TYR HH L-FRAG_0 O20
11 211 A TYR HH L-FRAG_0 O17
12 211 A TYR HH L-FRAG_0 O17
13 211 A TYR HH L-FRAG_0 O17
14 112 A GLU OE2 L-FRAG_0 H5902
14 211 A TYR HH L-FRAG_0 O17
15 112 A GLU OE2 L-FRAG_0 H5902
15 211 A TYR HH L-FRAG_0 O18
15 211 A TYR HH L-FRAG_0 O17
16 112 A GLU OE2 L-FRAG_0 H5902
16 211 A TYR HH L-FRAG_0 O17
17 112 A GLU OE2 L-FRAG_0 H5902
18 112 A GLU OE2 L-FRAG_0 H5902
19 112 A GLU OE2 L-FRAG_0 H5902
20 112 A GLU OE2 L-FRAG_0 H5902
21 112 A GLU OE2 L-FRAG_0 H5902
22 112 A GLU OE2 L-FRAG_0 H5902
23 112 A GLU OE2 L-FRAG_0 H5902
24 112 A GLU OE2 L-FRAG_0 H5902
25 112 A GLU OE2 L-FRAG_0 H5902
26 112 A GLU OE2 L-FRAG_0 H5902
27 112 A GLU OE2 L-FRAG_0 H5902
28 112 A GLU OE2 L-FRAG_0 H5902
29 112 A GLU OE2 L-FRAG_0 H5902
30 112 A GLU OE2 L-FRAG_0 H5902
31 112 A GLU OE2 L-FRAG_0 H5902
32 112 A GLU OE2 L-FRAG_0 H5902
33 112 A GLU OE2 L-FRAG_0 H5902
34 112 A GLU OE2 L-FRAG_0 H5902
35 112 A GLU OE2 L-FRAG_0 H5902
36 112 A GLU OE2 L-FRAG_0 H5902
37 112 A GLU OE2 L-FRAG_0 H5902
38 112 A GLU OE2 L-FRAG_0 H5902
39 112 A GLU OE2 L-FRAG_0 H5902
40 112 A GLU OE2 L-FRAG_0 H5902
41 112 A GLU OE2 L-FRAG_0 H5902
42 112 A GLU OE2 L-FRAG_0 H5902
43 112 A GLU OE2 L-FRAG_0 H5902
44 112 A GLU OE2 L-FRAG_0 H5902
45 112 A GLU OE2 L-FRAG_0 H5902
46 112 A GLU OE2 L-FRAG_0 H5902
47 112 A GLU OE2 L-FRAG_0 H5902
48 112 A GLU OE2 L-FRAG_0 H5902
49 112 A GLU OE2 L-FRAG_0 H5902
50 112 A GLU OE2 L-FRAG_0 H5902
51 112 A GLU OE2 L-FRAG_0 H5902
52 112 A GLU OE2 L-FRAG_0 H5902
53 112 A GLU OE2 L-FRAG_0 H5902
54 112 A GLU OE2 L-FRAG_0 H5902
55 112 A GLU OE2 L-FRAG_0 H5902
56 112 A GLU OE2 L-FRAG_0 H5902
57 112 A GLU OE2 L-FRAG_0 H5902
58 112 A GLU OE2 L-FRAG_0 H5902
59 112 A GLU OE2 L-FRAG_0 H5902
60 112 A GLU OE2 L-FRAG_0 H5902
61 112 A GLU OE2 L-FRAG_0 H5902
62 112 A GLU OE2 L-FRAG_0 H5902
63 112 A GLU OE2 L-FRAG_0 H5902
65 112 A GLU OE2 L-FRAG_0 H5902
66 112 A GLU OE2 L-FRAG_0 H5902
67 112 A GLU OE2 L-FRAG_0 H5902
68 112 A GLU OE2 L-FRAG_0 H5902
69 112 A GLU OE2 L-FRAG_0 H5902
70 112 A GLU OE2 L-FRAG_0 H5902
71 112 A GLU OE2 L-FRAG_0 H5902
72 112 A GLU OE2 L-FRAG_0 H5902
73 112 A GLU OE2 L-FRAG_0 H5902
74 112 A GLU OE2 L-FRAG_0 H5902
75 112 A GLU OE2 L-FRAG_0 H5902
76 112 A GLU OE2 L-FRAG_0 H5902
77 112 A GLU OE2 L-FRAG_0 H5902
78 112 A GLU OE2 L-FRAG_0 H5902
79 112 A GLU OE2 L-FRAG_0 H5902
80 112 A GLU OE2 L-FRAG_0 H5902
81 112 A GLU OE2 L-FRAG_0 H5902
82 112 A GLU OE2 L-FRAG_0 H5902
83 112 A GLU OE2 L-FRAG_0 H5902
84 112 A GLU OE2 L-FRAG_0 H5902
85 112 A GLU OE2 L-FRAG_0 H5902
86 112 A GLU OE2 L-FRAG_0 H5902
87 112 A GLU OE2 L-FRAG_0 H5902
88 112 A GLU OE2 L-FRAG_0 H5902
89 112 A GLU OE2 L-FRAG_0 H5902
90 112 A GLU OE2 L-FRAG_0 H5902
91 112 A GLU OE2 L-FRAG_0 H5902
92 112 A GLU OE2 L-FRAG_0 H5902
93 112 A GLU OE2 L-FRAG_0 H5902
94 112 A GLU OE2 L-FRAG_0 H5902
95 112 A GLU OE2 L-FRAG_0 H5902
97 112 A GLU OE2 L-FRAG_0 H5902
98 112 A GLU OE2 L-FRAG_0 H5902
99 112 A GLU OE2 L-FRAG_0 H5902
100 112 A GLU OE2 L-FRAG_0 H5902
101 112 A GLU OE2 L-FRAG_0 H5902
102 112 A GLU OE2 L-FRAG_0 H5902
103 112 A GLU OE2 L-FRAG_0 H5902
104 112 A GLU OE2 L-FRAG_0 H5902
105 112 A GLU OE2 L-FRAG_0 H5902
106 112 A GLU OE2 L-FRAG_0 H5902
107 112 A GLU OE2 L-FRAG_0 H5902
108 112 A GLU OE2 L-FRAG_0 H5902
109 112 A GLU OE2 L-FRAG_0 H5902
110 112 A GLU OE2 L-FRAG_0 H5902
111 112 A GLU OE2 L-FRAG_0 H5902
112 112 A GLU OE2 L-FRAG_0 H5902
113 112 A GLU OE2 L-FRAG_0 H5902
114 112 A GLU OE2 L-FRAG_0 H5902
115 112 A GLU OE2 L-FRAG_0 H5902
116 112 A GLU OE2 L-FRAG_0 H5902
117 112 A GLU OE2 L-FRAG_0 H5902
118 112 A GLU OE2 L-FRAG_0 H5902
119 112 A GLU OE2 L-FRAG_0 H5902
120 112 A GLU OE2 L-FRAG_0 H5902
121 112 A GLU OE2 L-FRAG_0 H5902
122 112 A GLU OE2 L-FRAG_0 H5902
123 112 A GLU OE2 L-FRAG_0 H5902
124 112 A GLU OE2 L-FRAG_0 H5902
125 112 A GLU OE2 L-FRAG_0 H5902
126 112 A GLU OE2 L-FRAG_0 H5902
127 112 A GLU OE2 L-FRAG_0 H5902
128 112 A GLU OE2 L-FRAG_0 H5902
129 112 A GLU OE2 L-FRAG_0 H5902
130 112 A GLU OE2 L-FRAG_0 H5902
131 112 A GLU OE2 L-FRAG_0 H5902
133 112 A GLU OE2 L-FRAG_0 H5902
134 112 A GLU OE2 L-FRAG_0 H5902
135 112 A GLU OE2 L-FRAG_0 H5902
136 112 A GLU OE2 L-FRAG_0 H5902
137 112 A GLU OE2 L-FRAG_0 H5902
139 112 A GLU OE2 L-FRAG_0 H5902
140 112 A GLU OE2 L-FRAG_0 H5902
141 112 A GLU OE2 L-FRAG_0 H5902
142 112 A GLU OE2 L-FRAG_0 H5902
143 112 A GLU OE2 L-FRAG_0 H5902
144 112 A GLU OE2 L-FRAG_0 H5902
145 112 A GLU OE2 L-FRAG_0 H5902
146 112 A GLU OE2 L-FRAG_0 H5902
147 112 A GLU OE2 L-FRAG_0 H5902
148 112 A GLU OE2 L-FRAG_0 H5902
149 112 A GLU OE2 L-FRAG_0 H5902
150 112 A GLU OE2 L-FRAG_0 H5902
151 112 A GLU OE2 L-FRAG_0 H5902
152 112 A GLU OE2 L-FRAG_0 H5902
153 112 A GLU OE2 L-FRAG_0 H5902
154 112 A GLU OE2 L-FRAG_0 H5902
155 112 A GLU OE2 L-FRAG_0 H5902
156 112 A GLU OE2 L-FRAG_0 H5902
157 112 A GLU OE2 L-FRAG_0 H5902
158 112 A GLU OE2 L-FRAG_0 H5902
159 112 A GLU OE2 L-FRAG_0 H5902
160 112 A GLU OE2 L-FRAG_0 H5902
161 112 A GLU OE2 L-FRAG_0 H5902
162 112 A GLU OE2 L-FRAG_0 H5902
163 112 A GLU OE2 L-FRAG_0 H5902
164 112 A GLU OE2 L-FRAG_0 H5902
165 112 A GLU OE2 L-FRAG_0 H5902
166 112 A GLU OE2 L-FRAG_0 H5902
167 112 A GLU OE2 L-FRAG_0 H5902
168 112 A GLU OE2 L-FRAG_0 H5902
169 112 A GLU OE2 L-FRAG_0 H5902
170 112 A GLU OE2 L-FRAG_0 H5902
171 112 A GLU OE2 L-FRAG_0 H5902
172 112 A GLU OE2 L-FRAG_0 H5902
173 112 A GLU OE2 L-FRAG_0 H5902
174 112 A GLU OE2 L-FRAG_0 H5902
175 112 A GLU OE2 L-FRAG_0 H5902
176 112 A GLU OE2 L-FRAG_0 H5902
177 112 A GLU OE2 L-FRAG_0 H5902
178 112 A GLU OE2 L-FRAG_0 H5902
179 112 A GLU OE2 L-FRAG_0 H5902
180 112 A GLU OE2 L-FRAG_0 H5902
181 112 A GLU OE2 L-FRAG_0 H5902
182 112 A GLU OE2 L-FRAG_0 H5902
183 112 A GLU OE2 L-FRAG_0 H5902
184 112 A GLU OE2 L-FRAG_0 H5902
185 112 A GLU OE2 L-FRAG_0 H5902
186 112 A GLU OE2 L-FRAG_0 H5902
187 112 A GLU OE2 L-FRAG_0 H5902
188 112 A GLU OE2 L-FRAG_0 H5902
189 112 A GLU OE2 L-FRAG_0 H5902
190 112 A GLU OE2 L-FRAG_0 H5902
191 112 A GLU OE2 L-FRAG_0 H5902
192 112 A GLU OE2 L-FRAG_0 H5902
193 112 A GLU OE2 L-FRAG_0 H5902
194 112 A GLU OE2 L-FRAG_0 H5902
195 112 A GLU OE2 L-FRAG_0 H5902
196 112 A GLU OE2 L-FRAG_0 H5902
197 112 A GLU OE2 L-FRAG_0 H5902
198 112 A GLU OE2 L-FRAG_0 H5902
199 112 A GLU OE2 L-FRAG_0 H5902
200 112 A GLU OE2 L-FRAG_0 H5902
201 112 A GLU OE2 L-FRAG_0 H5902
202 112 A GLU OE2 L-FRAG_0 H5902
203 112 A GLU OE2 L-FRAG_0 H5902
205 112 A GLU OE2 L-FRAG_0 H5902
206 112 A GLU OE2 L-FRAG_0 H5902
207 112 A GLU OE2 L-FRAG_0 H5902
211 112 A GLU OE1 L-FRAG_0 H5902
212 112 A GLU OE1 L-FRAG_0 H5902
213 112 A GLU OE1 L-FRAG_0 H5902
214 112 A GLU OE1 L-FRAG_0 H5902
215 112 A GLU OE1 L-FRAG_0 H5902
216 112 A GLU OE1 L-FRAG_0 H5902
217 112 A GLU OE1 L-FRAG_0 H5902
218 112 A GLU OE1 L-FRAG_0 H5902
221 112 A GLU OE1 L-FRAG_0 H5902
222 112 A GLU OE1 L-FRAG_0 H5902
223 112 A GLU OE1 L-FRAG_0 H5902
224 112 A GLU OE1 L-FRAG_0 H5902
225 112 A GLU OE1 L-FRAG_0 H5902
226 112 A GLU OE1 L-FRAG_0 H5902
227 112 A GLU OE1 L-FRAG_0 H5902
228 112 A GLU OE2 L-FRAG_0 H5902
229 112 A GLU OE2 L-FRAG_0 H5902
230 112 A GLU OE2 L-FRAG_0 H5902
231 112 A GLU OE2 L-FRAG_0 H5902
233 112 A GLU OE2 L-FRAG_0 H5902
234 112 A GLU OE2 L-FRAG_0 H5902
235 112 A GLU OE2 L-FRAG_0 H5902
236 112 A GLU OE2 L-FRAG_0 H5902
237 112 A GLU OE2 L-FRAG_0 H5902
238 112 A GLU OE2 L-FRAG_0 H5902
239 112 A GLU OE2 L-FRAG_0 H5902
240 112 A GLU OE2 L-FRAG_0 H5902
241 112 A GLU OE2 L-FRAG_0 H5902
242 112 A GLU OE2 L-FRAG_0 H5902
243 112 A GLU OE2 L-FRAG_0 H5902
245 112 A GLU OE1 L-FRAG_0 H5902
246 112 A GLU OE1 L-FRAG_0 H5902
247 112 A GLU OE1 L-FRAG_0 H5902
249 112 A GLU OE1 L-FRAG_0 H5902
250 112 A GLU OE1 L-FRAG_0 H5902
251 112 A GLU OE1 L-FRAG_0 H5902
252 112 A GLU OE1 L-FRAG_0 H5902
253 112 A GLU OE1 L-FRAG_0 H5902
254 112 A GLU OE1 L-FRAG_0 H5902
255 112 A GLU OE1 L-FRAG_0 H5902
256 112 A GLU OE1 L-FRAG_0 H5902
257 112 A GLU OE1 L-FRAG_0 H5902
258 112 A GLU OE1 L-FRAG_0 H5902
259 112 A GLU OE1 L-FRAG_0 H5902
260 112 A GLU OE1 L-FRAG_0 H5902
261 112 A GLU OE1 L-FRAG_0 H5902
262 112 A GLU OE1 L-FRAG_0 H5902
263 112 A GLU OE1 L-FRAG_0 H5902
264 112 A GLU OE1 L-FRAG_0 H5902
265 112 A GLU OE1 L-FRAG_0 H5902
266 112 A GLU OE1 L-FRAG_0 H5902
267 112 A GLU OE1 L-FRAG_0 H5902
268 112 A GLU OE1 L-FRAG_0 H5902
269 112 A GLU OE1 L-FRAG_0 H5902
270 112 A GLU OE1 L-FRAG_0 H5902
271 112 A GLU OE1 L-FRAG_0 H5902
272 112 A GLU OE1 L-FRAG_0 H5902
273 112 A GLU OE1 L-FRAG_0 H5902
274 112 A GLU OE1 L-FRAG_0 H5902
275 112 A GLU OE1 L-FRAG_0 H5902
276 112 A GLU OE1 L-FRAG_0 H5902
277 112 A GLU OE1 L-FRAG_0 H5902
279 112 A GLU OE1 L-FRAG_0 H5902
281 112 A GLU OE1 L-FRAG_0 H5902
282 112 A GLU OE1 L-FRAG_0 H5902
283 112 A GLU OE1 L-FRAG_0 H5902
284 112 A GLU OE1 L-FRAG_0 H5902
285 112 A GLU OE1 L-FRAG_0 H5902
286 112 A GLU OE1 L-FRAG_0 H5902
287 112 A GLU OE1 L-FRAG_0 H5902
288 112 A GLU OE1 L-FRAG_0 H5902
289 112 A GLU OE1 L-FRAG_0 H5902
290 112 A GLU OE1 L-FRAG_0 H5902
291 112 A GLU OE1 L-FRAG_0 H5902
292 112 A GLU OE1 L-FRAG_0 H5902
293 112 A GLU OE1 L-FRAG_0 H5902
294 112 A GLU OE1 L-FRAG_0 H5902
295 112 A GLU OE1 L-FRAG_0 H5902
296 112 A GLU OE1 L-FRAG_0 H5902
297 112 A GLU OE1 L-FRAG_0 H5902
298 112 A GLU OE1 L-FRAG_0 H5902
299 112 A GLU OE1 L-FRAG_0 H5902
300 112 A GLU OE1 L-FRAG_0 H5902
301 112 A GLU OE1 L-FRAG_0 H5902
302 112 A GLU OE1 L-FRAG_0 H5902
303 112 A GLU OE1 L-FRAG_0 H5902
304 112 A GLU OE1 L-FRAG_0 H5902
305 112 A GLU OE1 L-FRAG_0 H5902
306 112 A GLU OE1 L-FRAG_0 H5902
307 112 A GLU OE1 L-FRAG_0 H5902
308 112 A GLU OE1 L-FRAG_0 H5902
309 112 A GLU OE1 L-FRAG_0 H5902
310 112 A GLU OE1 L-FRAG_0 H5902
311 112 A GLU OE1 L-FRAG_0 H5902
312 112 A GLU OE1 L-FRAG_0 H5902
313 112 A GLU OE1 L-FRAG_0 H5902
314 112 A GLU OE1 L-FRAG_0 H5902
315 112 A GLU OE1 L-FRAG_0 H5902
316 112 A GLU OE1 L-FRAG_0 H5902
317 112 A GLU OE1 L-FRAG_0 H5902
318 112 A GLU OE1 L-FRAG_0 H5902
319 112 A GLU OE1 L-FRAG_0 H5902
321 112 A GLU OE1 L-FRAG_0 H5902
322 112 A GLU OE1 L-FRAG_0 H5902
323 112 A GLU OE1 L-FRAG_0 H5902
324 112 A GLU OE1 L-FRAG_0 H5902
325 112 A GLU OE1 L-FRAG_0 H5902
326 112 A GLU OE1 L-FRAG_0 H5902
327 112 A GLU OE1 L-FRAG_0 H5902
328 112 A GLU OE1 L-FRAG_0 H5902
329 112 A GLU OE1 L-FRAG_0 H5902
330 112 A GLU OE1 L-FRAG_0 H5902
331 112 A GLU OE1 L-FRAG_0 H5902
332 112 A GLU OE1 L-FRAG_0 H5902
333 112 A GLU OE1 L-FRAG_0 H5902
334 112 A GLU OE1 L-FRAG_0 H5902
335 112 A GLU OE1 L-FRAG_0 H5902
337 112 A GLU OE2 L-FRAG_0 H5902
338 112 A GLU OE2 L-FRAG_0 H5902
339 112 A GLU OE2 L-FRAG_0 H5902
340 112 A GLU OE2 L-FRAG_0 H5902
341 112 A GLU OE2 L-FRAG_0 H5902
342 112 A GLU OE2 L-FRAG_0 H5902
343 112 A GLU OE2 L-FRAG_0 H5902
344 112 A GLU OE2 L-FRAG_0 H5902
345 112 A GLU OE2 L-FRAG_0 H5902
346 112 A GLU OE2 L-FRAG_0 H5902
347 112 A GLU OE2 L-FRAG_0 H5902
348 112 A GLU OE2 L-FRAG_0 H5902
350 112 A GLU OE1 L-FRAG_0 H5902
351 112 A GLU OE1 L-FRAG_0 H5902
352 112 A GLU OE1 L-FRAG_0 H5902
353 112 A GLU OE1 L-FRAG_0 H5902
354 112 A GLU OE1 L-FRAG_0 H5902
355 112 A GLU OE1 L-FRAG_0 H5902
356 112 A GLU OE1 L-FRAG_0 H5902
357 112 A GLU OE1 L-FRAG_0 H5902
358 112 A GLU OE1 L-FRAG_0 H5902
359 112 A GLU OE1 L-FRAG_0 H5902
360 112 A GLU OE1 L-FRAG_0 H5902
361 112 A GLU OE1 L-FRAG_0 H5902
362 112 A GLU OE1 L-FRAG_0 H5902
363 112 A GLU OE1 L-FRAG_0 H5902
364 112 A GLU OE1 L-FRAG_0 H5902
365 112 A GLU OE1 L-FRAG_0 H5902
366 112 A GLU OE1 L-FRAG_0 H5902
367 112 A GLU OE1 L-FRAG_0 H5902
368 112 A GLU OE1 L-FRAG_0 H5902
369 112 A GLU OE1 L-FRAG_0 H5902
371 112 A GLU OE2 L-FRAG_0 H5902
372 112 A GLU OE2 L-FRAG_0 H5902
373 112 A GLU OE2 L-FRAG_0 H5902
374 112 A GLU OE2 L-FRAG_0 H5902
375 112 A GLU OE2 L-FRAG_0 H5902
376 112 A GLU OE2 L-FRAG_0 H5902
377 112 A GLU OE2 L-FRAG_0 H5902
378 112 A GLU OE2 L-FRAG_0 H5902
379 112 A GLU OE2 L-FRAG_0 H5902
380 112 A GLU OE2 L-FRAG_0 H5902
382 112 A GLU OE1 L-FRAG_0 H5902
383 112 A GLU OE1 L-FRAG_0 H5902
384 112 A GLU OE1 L-FRAG_0 H5902
386 112 A GLU OE1 L-FRAG_0 H5902
387 112 A GLU OE1 L-FRAG_0 H5902
388 112 A GLU OE1 L-FRAG_0 H5902
389 112 A GLU OE1 L-FRAG_0 H5902
390 112 A GLU OE1 L-FRAG_0 H5902
391 112 A GLU OE1 L-FRAG_0 H5902
392 112 A GLU OE1 L-FRAG_0 H5902
393 112 A GLU OE1 L-FRAG_0 H5902
394 112 A GLU OE1 L-FRAG_0 H5902
395 112 A GLU OE1 L-FRAG_0 H5902
396 112 A GLU OE1 L-FRAG_0 H5902
397 112 A GLU OE1 L-FRAG_0 H5902
398 112 A GLU OE1 L-FRAG_0 H5902
399 112 A GLU OE1 L-FRAG_0 H5902
400 112 A GLU OE1 L-FRAG_0 H5902
401 112 A GLU OE1 L-FRAG_0 H5902
402 112 A GLU OE1 L-FRAG_0 H5902
403 112 A GLU OE1 L-FRAG_0 H5902
404 112 A GLU OE1 L-FRAG_0 H5902
408 112 A GLU OE1 L-FRAG_0 H5902
409 112 A GLU OE1 L-FRAG_0 H5902
410 112 A GLU OE1 L-FRAG_0 H5902
411 112 A GLU OE1 L-FRAG_0 H5902
412 112 A GLU OE1 L-FRAG_0 H5902
413 112 A GLU OE1 L-FRAG_0 H5902
415 112 A GLU OE1 L-FRAG_0 H5902
416 112 A GLU OE1 L-FRAG_0 H5902
417 112 A GLU OE1 L-FRAG_0 H5902
418 112 A GLU OE1 L-FRAG_0 H5902
420 112 A GLU OE1 L-FRAG_0 H5902
421 112 A GLU OE1 L-FRAG_0 H5902
422 112 A GLU OE1 L-FRAG_0 H5902
423 112 A GLU OE1 L-FRAG_0 H5902
424 112 A GLU OE1 L-FRAG_0 H5902
425 112 A GLU OE1 L-FRAG_0 H5902
426 112 A GLU OE1 L-FRAG_0 H5902
427 112 A GLU OE1 L-FRAG_0 H5902
428 112 A GLU OE1 L-FRAG_0 H5902
429 112 A GLU OE1 L-FRAG_0 H5902
430 112 A GLU OE1 L-FRAG_0 H5902
431 112 A GLU OE1 L-FRAG_0 H5902
432 112 A GLU OE1 L-FRAG_0 H5902
433 112 A GLU OE1 L-FRAG_0 H5902
434 112 A GLU OE1 L-FRAG_0 H5902
435 112 A GLU OE1 L-FRAG_0 H5902
436 112 A GLU OE1 L-FRAG_0 H5902
437 112 A GLU OE1 L-FRAG_0 H5902
438 112 A GLU OE1 L-FRAG_0 H5902
439 112 A GLU OE1 L-FRAG_0 H5902
440 112 A GLU OE1 L-FRAG_0 H5902
441 112 A GLU OE1 L-FRAG_0 H5902
442 112 A GLU OE1 L-FRAG_0 H5902
444 112 A GLU OE1 L-FRAG_0 H5902
445 112 A GLU OE1 L-FRAG_0 H5902
447 112 A GLU OE1 L-FRAG_0 H5902
448 112 A GLU OE1 L-FRAG_0 H5902
449 112 A GLU OE1 L-FRAG_0 H5902
450 112 A GLU OE1 L-FRAG_0 H5902
451 112 A GLU OE1 L-FRAG_0 H5902
452 112 A GLU OE1 L-FRAG_0 H5902
453 112 A GLU OE1 L-FRAG_0 H5902
454 112 A GLU OE1 L-FRAG_0 H5902
455 112 A GLU OE1 L-FRAG_0 H5902
456 112 A GLU OE1 L-FRAG_0 H5902
457 112 A GLU OE1 L-FRAG_0 H5902
458 112 A GLU OE1 L-FRAG_0 H5902
459 112 A GLU OE1 L-FRAG_0 H5902
460 112 A GLU OE1 L-FRAG_0 H5902
461 112 A GLU OE1 L-FRAG_0 H5902
462 112 A GLU OE1 L-FRAG_0 H5902
463 112 A GLU OE1 L-FRAG_0 H5902
464 112 A GLU OE1 L-FRAG_0 H5902
465 112 A GLU OE1 L-FRAG_0 H5902
466 112 A GLU OE1 L-FRAG_0 H5902
467 112 A GLU OE1 L-FRAG_0 H5902
468 112 A GLU OE1 L-FRAG_0 H5902
469 112 A GLU OE1 L-FRAG_0 H5902
470 112 A GLU OE1 L-FRAG_0 H5902
471 112 A GLU OE1 L-FRAG_0 H5902
472 112 A GLU OE1 L-FRAG_0 H5902
473 112 A GLU OE1 L-FRAG_0 H5902
474 112 A GLU OE1 L-FRAG_0 H5902
475 112 A GLU OE1 L-FRAG_0 H5902
476 112 A GLU OE1 L-FRAG_0 H5902
477 112 A GLU OE1 L-FRAG_0 H5902
478 112 A GLU OE1 L-FRAG_0 H5902
479 112 A GLU OE1 L-FRAG_0 H5902
489 112 A GLU OE1 L-FRAG_0 H5902
490 112 A GLU OE1 L-FRAG_0 H5902
491 112 A GLU OE1 L-FRAG_0 H5902
492 112 A GLU OE1 L-FRAG_0 H5902
493 112 A GLU OE1 L-FRAG_0 H5902
494 112 A GLU OE1 L-FRAG_0 H5902
495 112 A GLU OE1 L-FRAG_0 H5902
496 112 A GLU OE1 L-FRAG_0 H5902
497 112 A GLU OE1 L-FRAG_0 H5902
498 112 A GLU OE1 L-FRAG_0 H5902
499 112 A GLU OE1 L-FRAG_0 H5902
500 112 A GLU OE1 L-FRAG_0 H5902
502 112 A GLU OE2 L-FRAG_0 H5902
504 112 A GLU OE2 L-FRAG_0 H5902
505 112 A GLU OE2 L-FRAG_0 H5902
506 112 A GLU OE2 L-FRAG_0 H5902
507 112 A GLU OE2 L-FRAG_0 H5902
508 112 A GLU OE2 L-FRAG_0 H5902
509 112 A GLU OE2 L-FRAG_0 H5902
510 112 A GLU OE2 L-FRAG_0 H5902
511 112 A GLU OE2 L-FRAG_0 H5902
512 112 A GLU OE2 L-FRAG_0 H5902
513 112 A GLU OE2 L-FRAG_0 H5902
514 112 A GLU OE2 L-FRAG_0 H5902
515 112 A GLU OE2 L-FRAG_0 H5902
516 112 A GLU OE2 L-FRAG_0 H5902
517 112 A GLU OE2 L-FRAG_0 H5902
518 112 A GLU OE2 L-FRAG_0 H5902
519 112 A GLU OE2 L-FRAG_0 H5902
520 112 A GLU OE2 L-FRAG_0 H5902
521 112 A GLU OE2 L-FRAG_0 H5902
522 112 A GLU OE2 L-FRAG_0 H5902
523 112 A GLU OE2 L-FRAG_0 H5902
525 112 A GLU OE2 L-FRAG_0 H5902
526 112 A GLU OE2 L-FRAG_0 H5902
527 112 A GLU OE2 L-FRAG_0 H5902
528 112 A GLU OE2 L-FRAG_0 H5902
529 112 A GLU OE2 L-FRAG_0 H5902
530 112 A GLU OE2 L-FRAG_0 H5902
532 112 A GLU OE2 L-FRAG_0 H5902
533 112 A GLU OE2 L-FRAG_0 H5902
534 112 A GLU OE2 L-FRAG_0 H5902
535 112 A GLU OE2 L-FRAG_0 H5902
536 112 A GLU OE2 L-FRAG_0 H5902
537 112 A GLU OE2 L-FRAG_0 H5902
538 112 A GLU OE2 L-FRAG_0 H5902
539 112 A GLU OE2 L-FRAG_0 H5902
540 112 A GLU OE2 L-FRAG_0 H5902
541 112 A GLU OE2 L-FRAG_0 H5902
542 112 A GLU OE2 L-FRAG_0 H5902
543 112 A GLU OE2 L-FRAG_0 H5902
544 112 A GLU OE2 L-FRAG_0 H5902
545 112 A GLU OE2 L-FRAG_0 H5902
546 112 A GLU OE2 L-FRAG_0 H5902
547 112 A GLU OE2 L-FRAG_0 H5902
548 112 A GLU OE2 L-FRAG_0 H5902
549 112 A GLU OE2 L-FRAG_0 H5902
550 112 A GLU OE2 L-FRAG_0 H5902
551 112 A GLU OE2 L-FRAG_0 H5902
552 112 A GLU OE2 L-FRAG_0 H5902
553 112 A GLU OE2 L-FRAG_0 H5902
554 112 A GLU OE2 L-FRAG_0 H5902
555 112 A GLU OE2 L-FRAG_0 H5902
556 112 A GLU OE2 L-FRAG_0 H5902
557 112 A GLU OE2 L-FRAG_0 H5902
558 112 A GLU OE2 L-FRAG_0 H5902
559 112 A GLU OE2 L-FRAG_0 H5902
560 112 A GLU OE2 L-FRAG_0 H5902
561 112 A GLU OE2 L-FRAG_0 H5902
562 112 A GLU OE2 L-FRAG_0 H5902
563 112 A GLU OE2 L-FRAG_0 H5902
564 112 A GLU OE2 L-FRAG_0 H5902
565 112 A GLU OE2 L-FRAG_0 H5902
566 112 A GLU OE2 L-FRAG_0 H5902
567 112 A GLU OE2 L-FRAG_0 H5902
568 112 A GLU OE2 L-FRAG_0 H5902
569 112 A GLU OE2 L-FRAG_0 H5902
570 112 A GLU OE2 L-FRAG_0 H5902
571 112 A GLU OE2 L-FRAG_0 H5902
572 112 A GLU OE2 L-FRAG_0 H5902
573 112 A GLU OE2 L-FRAG_0 H5902
574 112 A GLU OE2 L-FRAG_0 H5902
575 112 A GLU OE2 L-FRAG_0 H5902
576 112 A GLU OE2 L-FRAG_0 H5902
577 112 A GLU OE2 L-FRAG_0 H5902
578 112 A GLU OE2 L-FRAG_0 H5902
579 112 A GLU OE2 L-FRAG_0 H5902
580 112 A GLU OE2 L-FRAG_0 H5902
581 112 A GLU OE2 L-FRAG_0 H5902
582 112 A GLU OE2 L-FRAG_0 H5902
583 112 A GLU OE2 L-FRAG_0 H5902
584 112 A GLU OE2 L-FRAG_0 H5902
585 112 A GLU OE2 L-FRAG_0 H5902
586 112 A GLU OE2 L-FRAG_0 H5902
587 112 A GLU OE2 L-FRAG_0 H5902
588 112 A GLU OE2 L-FRAG_0 H5902
589 112 A GLU OE2 L-FRAG_0 H5902
590 112 A GLU OE2 L-FRAG_0 H5902
591 112 A GLU OE2 L-FRAG_0 H5902
592 112 A GLU OE2 L-FRAG_0 H5902
593 112 A GLU OE2 L-FRAG_0 H5902
594 112 A GLU OE2 L-FRAG_0 H5902
595 112 A GLU OE2 L-FRAG_0 H5902
596 112 A GLU OE2 L-FRAG_0 H5902
597 112 A GLU OE2 L-FRAG_0 H5902
598 112 A GLU OE2 L-FRAG_0 H5902
599 112 A GLU OE2 L-FRAG_0 H5902
600 112 A GLU OE2 L-FRAG_0 H5902
601 112 A GLU OE2 L-FRAG_0 H5902
602 112 A GLU OE2 L-FRAG_0 H5902
603 112 A GLU OE2 L-FRAG_0 H5902
604 112 A GLU OE2 L-FRAG_0 H5902
605 112 A GLU OE2 L-FRAG_0 H5902
606 112 A GLU OE2 L-FRAG_0 H5902
607 112 A GLU OE2 L-FRAG_0 H5902
608 112 A GLU OE2 L-FRAG_0 H5902
609 112 A GLU OE2 L-FRAG_0 H5902
610 112 A GLU OE2 L-FRAG_0 H5902
611 112 A GLU OE2 L-FRAG_0 H5902
612 112 A GLU OE2 L-FRAG_0 H5902
613 112 A GLU OE2 L-FRAG_0 H5902
614 112 A GLU OE2 L-FRAG_0 H5902
615 112 A GLU OE2 L-FRAG_0 H5902
616 112 A GLU OE2 L-FRAG_0 H5902
617 112 A GLU OE2 L-FRAG_0 H5902
618 112 A GLU OE2 L-FRAG_0 H5902
619 112 A GLU OE2 L-FRAG_0 H5902
620 112 A GLU OE2 L-FRAG_0 H5902
621 112 A GLU OE2 L-FRAG_0 H5902
622 112 A GLU OE2 L-FRAG_0 H5902
623 112 A GLU OE2 L-FRAG_0 H5902
624 112 A GLU OE2 L-FRAG_0 H5902
625 112 A GLU OE2 L-FRAG_0 H5902
626 112 A GLU OE2 L-FRAG_0 H5902
627 112 A GLU OE2 L-FRAG_0 H5902
628 112 A GLU OE2 L-FRAG_0 H5902
629 112 A GLU OE2 L-FRAG_0 H5902
630 112 A GLU OE2 L-FRAG_0 H5902
631 112 A GLU OE2 L-FRAG_0 H5902
632 112 A GLU OE2 L-FRAG_0 H5902
633 112 A GLU OE2 L-FRAG_0 H5902
634 112 A GLU OE2 L-FRAG_0 H5902
635 112 A GLU OE2 L-FRAG_0 H5902
636 112 A GLU OE2 L-FRAG_0 H5902
637 112 A GLU OE2 L-FRAG_0 H5902
638 112 A GLU OE2 L-FRAG_0 H5902
639 112 A GLU OE2 L-FRAG_0 H5902
640 112 A GLU OE2 L-FRAG_0 H5902
641 112 A GLU OE1 L-FRAG_0 H5902
642 112 A GLU OE1 L-FRAG_0 H5902
643 112 A GLU OE1 L-FRAG_0 H5902
644 112 A GLU OE1 L-FRAG_0 H5902
645 112 A GLU OE1 L-FRAG_0 H5902
646 112 A GLU OE1 L-FRAG_0 H5902
647 112 A GLU OE1 L-FRAG_0 H5902
648 112 A GLU OE1 L-FRAG_0 H5902
649 112 A GLU OE1 L-FRAG_0 H5902
650 112 A GLU OE1 L-FRAG_0 H5902
651 112 A GLU OE1 L-FRAG_0 H5902
652 112 A GLU OE1 L-FRAG_0 H5902
653 112 A GLU OE1 L-FRAG_0 H5902
654 112 A GLU OE1 L-FRAG_0 H5902
655 112 A GLU OE1 L-FRAG_0 H5902
657 112 A GLU OE2 L-FRAG_0 H5902
658 112 A GLU OE2 L-FRAG_0 H5902
659 112 A GLU OE2 L-FRAG_0 H5902
660 112 A GLU OE2 L-FRAG_0 H5902
661 112 A GLU OE2 L-FRAG_0 H5902
662 112 A GLU OE2 L-FRAG_0 H5902
663 112 A GLU OE2 L-FRAG_0 H5902
664 112 A GLU OE2 L-FRAG_0 H5902
665 112 A GLU OE2 L-FRAG_0 H5902
666 112 A GLU OE2 L-FRAG_0 H5902
667 112 A GLU OE2 L-FRAG_0 H5902
668 112 A GLU OE2 L-FRAG_0 H5902
669 112 A GLU OE2 L-FRAG_0 H5902
670 112 A GLU OE2 L-FRAG_0 H5902
671 112 A GLU OE2 L-FRAG_0 H5902
672 112 A GLU OE2 L-FRAG_0 H5902
673 112 A GLU OE2 L-FRAG_0 H5902
674 112 A GLU OE2 L-FRAG_0 H5902
675 112 A GLU OE2 L-FRAG_0 H5902
676 112 A GLU OE2 L-FRAG_0 H5902
677 112 A GLU OE2 L-FRAG_0 H5902
678 112 A GLU OE2 L-FRAG_0 H5902
679 112 A GLU OE2 L-FRAG_0 H5902
680 112 A GLU OE2 L-FRAG_0 H5902
681 112 A GLU OE2 L-FRAG_0 H5902
682 112 A GLU OE2 L-FRAG_0 H5902
683 112 A GLU OE2 L-FRAG_0 H5902
684 112 A GLU OE2 L-FRAG_0 H5902
685 112 A GLU OE2 L-FRAG_0 H5902
686 112 A GLU OE2 L-FRAG_0 H5902
687 112 A GLU OE2 L-FRAG_0 H5902
688 112 A GLU OE2 L-FRAG_0 H5902
689 112 A GLU OE2 L-FRAG_0 H5902
690 112 A GLU OE2 L-FRAG_0 H5902
691 112 A GLU OE2 L-FRAG_0 H5902
692 112 A GLU OE2 L-FRAG_0 H5902
693 112 A GLU OE2 L-FRAG_0 H5902
694 112 A GLU OE2 L-FRAG_0 H5902
695 112 A GLU OE2 L-FRAG_0 H5902
696 112 A GLU OE2 L-FRAG_0 H5902
697 112 A GLU OE2 L-FRAG_0 H5902
698 112 A GLU OE2 L-FRAG_0 H5902
699 112 A GLU OE2 L-FRAG_0 H5902
700 112 A GLU OE2 L-FRAG_0 H5902
701 112 A GLU OE2 L-FRAG_0 H5902
702 112 A GLU OE2 L-FRAG_0 H5902
703 112 A GLU OE2 L-FRAG_0 H5902
704 112 A GLU OE2 L-FRAG_0 H5902
705 112 A GLU OE2 L-FRAG_0 H5902
706 112 A GLU OE2 L-FRAG_0 H5902
707 112 A GLU OE2 L-FRAG_0 H5902
708 112 A GLU OE2 L-FRAG_0 H5902
709 112 A GLU OE2 L-FRAG_0 H5902
710 112 A GLU OE2 L-FRAG_0 H5902
711 112 A GLU OE2 L-FRAG_0 H5902
712 112 A GLU OE2 L-FRAG_0 H5902
713 112 A GLU OE2 L-FRAG_0 H5902
714 112 A GLU OE2 L-FRAG_0 H5902
715 112 A GLU OE2 L-FRAG_0 H5902
716 112 A GLU OE2 L-FRAG_0 H5902
717 112 A GLU OE2 L-FRAG_0 H5902
718 112 A GLU OE2 L-FRAG_0 H5902
719 112 A GLU OE2 L-FRAG_0 H5902
720 112 A GLU OE2 L-FRAG_0 H5902
721 112 A GLU OE2 L-FRAG_0 H5902
722 112 A GLU OE2 L-FRAG_0 H5902
723 112 A GLU OE2 L-FRAG_0 H5902
724 112 A GLU OE2 L-FRAG_0 H5902
725 112 A GLU OE2 L-FRAG_0 H5902
726 112 A GLU OE2 L-FRAG_0 H5902
727 112 A GLU OE2 L-FRAG_0 H5902
728 112 A GLU OE2 L-FRAG_0 H5902
729 112 A GLU OE2 L-FRAG_0 H5902
730 112 A GLU OE2 L-FRAG_0 H5902
731 112 A GLU OE2 L-FRAG_0 H5902
732 112 A GLU OE2 L-FRAG_0 H5902
733 112 A GLU OE2 L-FRAG_0 H5902
734 112 A GLU OE2 L-FRAG_0 H5902
736 112 A GLU OE2 L-FRAG_0 H5902
737 112 A GLU OE2 L-FRAG_0 H5902
738 112 A GLU OE2 L-FRAG_0 H5902
739 112 A GLU OE2 L-FRAG_0 H5902
740 112 A GLU OE2 L-FRAG_0 H5902
741 112 A GLU OE2 L-FRAG_0 H5902
742 112 A GLU OE2 L-FRAG_0 H5902
743 112 A GLU OE2 L-FRAG_0 H5902
744 112 A GLU OE2 L-FRAG_0 H5902
745 112 A GLU OE2 L-FRAG_0 H5902
746 112 A GLU OE2 L-FRAG_0 H5902
747 112 A GLU OE2 L-FRAG_0 H5902
749 112 A GLU OE2 L-FRAG_0 H5902
750 112 A GLU OE2 L-FRAG_0 H5902
751 112 A GLU OE2 L-FRAG_0 H5902
752 112 A GLU OE2 L-FRAG_0 H5902
753 112 A GLU OE2 L-FRAG_0 H5902
754 112 A GLU OE2 L-FRAG_0 H5902
755 112 A GLU OE2 L-FRAG_0 H5902
756 112 A GLU OE2 L-FRAG_0 H5902
757 112 A GLU OE2 L-FRAG_0 H5902
758 112 A GLU OE2 L-FRAG_0 H5902
759 112 A GLU OE2 L-FRAG_0 H5902
760 112 A GLU OE2 L-FRAG_0 H5902
761 112 A GLU OE2 L-FRAG_0 H5902
762 112 A GLU OE2 L-FRAG_0 H5902
763 112 A GLU OE2 L-FRAG_0 H5902
764 112 A GLU OE2 L-FRAG_0 H5902
765 112 A GLU OE2 L-FRAG_0 H5902
766 112 A GLU OE2 L-FRAG_0 H5902
767 112 A GLU OE2 L-FRAG_0 H5902
768 112 A GLU OE2 L-FRAG_0 H5902
769 112 A GLU OE2 L-FRAG_0 H5902
770 112 A GLU OE2 L-FRAG_0 H5902
771 112 A GLU OE2 L-FRAG_0 H5902
772 112 A GLU OE2 L-FRAG_0 H5902
773 112 A GLU OE2 L-FRAG_0 H5902
774 112 A GLU OE2 L-FRAG_0 H5902
775 112 A GLU OE2 L-FRAG_0 H5902
776 112 A GLU OE2 L-FRAG_0 H5902
777 112 A GLU OE2 L-FRAG_0 H5902
778 112 A GLU OE2 L-FRAG_0 H5902
779 112 A GLU OE2 L-FRAG_0 H5902
780 112 A GLU OE2 L-FRAG_0 H5902
781 112 A GLU OE2 L-FRAG_0 H5902
782 112 A GLU OE2 L-FRAG_0 H5902
783 112 A GLU OE2 L-FRAG_0 H5902
784 112 A GLU OE2 L-FRAG_0 H5902
785 112 A GLU OE2 L-FRAG_0 H5902
786 112 A GLU OE2 L-FRAG_0 H5902
787 112 A GLU OE2 L-FRAG_0 H5902
788 112 A GLU OE2 L-FRAG_0 H5902
789 112 A GLU OE2 L-FRAG_0 H5902
790 112 A GLU OE2 L-FRAG_0 H5902
791 112 A GLU OE2 L-FRAG_0 H5902
792 112 A GLU OE2 L-FRAG_0 H5902
793 112 A GLU OE2 L-FRAG_0 H5902
794 112 A GLU OE2 L-FRAG_0 H5902
795 112 A GLU OE2 L-FRAG_0 H5902
796 112 A GLU OE2 L-FRAG_0 H5902
797 112 A GLU OE2 L-FRAG_0 H5902
798 112 A GLU OE2 L-FRAG_0 H5902
799 112 A GLU OE2 L-FRAG_0 H5902
800 112 A GLU OE2 L-FRAG_0 H5902
801 112 A GLU OE2 L-FRAG_0 H5902
802 112 A GLU OE2 L-FRAG_0 H5902
803 112 A GLU OE2 L-FRAG_0 H5902
804 112 A GLU OE2 L-FRAG_0 H5902
805 112 A GLU OE2 L-FRAG_0 H5902
806 112 A GLU OE2 L-FRAG_0 H5902
807 112 A GLU OE2 L-FRAG_0 H5902
808 112 A GLU OE2 L-FRAG_0 H5902
809 112 A GLU OE2 L-FRAG_0 H5902
810 112 A GLU OE2 L-FRAG_0 H5902
811 112 A GLU OE2 L-FRAG_0 H5902
812 112 A GLU OE2 L-FRAG_0 H5902
813 112 A GLU OE2 L-FRAG_0 H5902
814 112 A GLU OE2 L-FRAG_0 H5902
815 112 A GLU OE2 L-FRAG_0 H5902
816 112 A GLU OE2 L-FRAG_0 H5902
817 112 A GLU OE2 L-FRAG_0 H5902
818 112 A GLU OE2 L-FRAG_0 H5902
819 112 A GLU OE2 L-FRAG_0 H5902
820 112 A GLU OE2 L-FRAG_0 H5902
821 112 A GLU OE2 L-FRAG_0 H5902
822 112 A GLU OE2 L-FRAG_0 H5902
823 112 A GLU OE2 L-FRAG_0 H5902
824 112 A GLU OE2 L-FRAG_0 H5902
825 112 A GLU OE2 L-FRAG_0 H5902
826 112 A GLU OE2 L-FRAG_0 H5902
827 112 A GLU OE2 L-FRAG_0 H5902
828 112 A GLU OE2 L-FRAG_0 H5902
829 112 A GLU OE2 L-FRAG_0 H5902
830 112 A GLU OE2 L-FRAG_0 H5902
831 112 A GLU OE2 L-FRAG_0 H5902
832 112 A GLU OE2 L-FRAG_0 H5902
833 112 A GLU OE2 L-FRAG_0 H5902
834 112 A GLU OE2 L-FRAG_0 H5902
835 112 A GLU OE2 L-FRAG_0 H5902
836 112 A GLU OE2 L-FRAG_0 H5902
837 112 A GLU OE2 L-FRAG_0 H5902
837 261 A GLY H L-FRAG_0 O20
838 112 A GLU OE2 L-FRAG_0 H5902
839 112 A GLU OE2 L-FRAG_0 H5902
840 112 A GLU OE2 L-FRAG_0 H5902
841 112 A GLU OE2 L-FRAG_0 H5902
842 112 A GLU OE2 L-FRAG_0 H5902
843 112 A GLU OE2 L-FRAG_0 H5902
844 112 A GLU OE2 L-FRAG_0 H5902
845 112 A GLU OE2 L-FRAG_0 H5902
846 112 A GLU OE2 L-FRAG_0 H5902
847 112 A GLU OE2 L-FRAG_0 H5902
848 112 A GLU OE2 L-FRAG_0 H5902
849 112 A GLU OE2 L-FRAG_0 H5902
850 112 A GLU OE2 L-FRAG_0 H5902
851 112 A GLU OE2 L-FRAG_0 H5902
852 112 A GLU OE2 L-FRAG_0 H5902
853 112 A GLU OE2 L-FRAG_0 H5902
854 112 A GLU OE2 L-FRAG_0 H5902
855 112 A GLU OE2 L-FRAG_0 H5902
856 112 A GLU OE2 L-FRAG_0 H5902
857 112 A GLU OE2 L-FRAG_0 H5902
858 112 A GLU OE2 L-FRAG_0 H5902
859 112 A GLU OE2 L-FRAG_0 H5902
860 112 A GLU OE2 L-FRAG_0 H5902
861 112 A GLU OE2 L-FRAG_0 H5902
862 112 A GLU OE2 L-FRAG_0 H5902
863 112 A GLU OE2 L-FRAG_0 H5902
864 112 A GLU OE2 L-FRAG_0 H5902
865 112 A GLU OE2 L-FRAG_0 H5902
866 112 A GLU OE2 L-FRAG_0 H5902
867 112 A GLU OE2 L-FRAG_0 H5902
868 112 A GLU OE2 L-FRAG_0 H5902
869 112 A GLU OE2 L-FRAG_0 H5902
870 112 A GLU OE2 L-FRAG_0 H5902
871 112 A GLU OE2 L-FRAG_0 H5902
872 112 A GLU OE2 L-FRAG_0 H5902
873 112 A GLU OE2 L-FRAG_0 H5902
874 112 A GLU OE2 L-FRAG_0 H5902
875 112 A GLU OE2 L-FRAG_0 H5902
876 112 A GLU OE2 L-FRAG_0 H5902
877 112 A GLU OE2 L-FRAG_0 H5902
878 112 A GLU OE2 L-FRAG_0 H5902
879 112 A GLU OE2 L-FRAG_0 H5902
880 112 A GLU OE2 L-FRAG_0 H5902
881 112 A GLU OE2 L-FRAG_0 H5902
882 112 A GLU OE2 L-FRAG_0 H5902
883 112 A GLU OE2 L-FRAG_0 H5902
884 112 A GLU OE2 L-FRAG_0 H5902
885 112 A GLU OE2 L-FRAG_0 H5902
886 112 A GLU OE2 L-FRAG_0 H5902
887 112 A GLU OE2 L-FRAG_0 H5902
888 112 A GLU OE2 L-FRAG_0 H5902
889 112 A GLU OE2 L-FRAG_0 H5902
890 112 A GLU OE2 L-FRAG_0 H5902
891 112 A GLU OE2 L-FRAG_0 H5902
892 112 A GLU OE2 L-FRAG_0 H5902
893 112 A GLU OE2 L-FRAG_0 H5902
894 112 A GLU OE2 L-FRAG_0 H5902
895 112 A GLU OE2 L-FRAG_0 H5902
896 112 A GLU OE2 L-FRAG_0 H5902
897 112 A GLU OE2 L-FRAG_0 H5902
898 112 A GLU OE2 L-FRAG_0 H5902
899 112 A GLU OE2 L-FRAG_0 H5902
900 112 A GLU OE2 L-FRAG_0 H5902
901 112 A GLU OE2 L-FRAG_0 H5902
902 112 A GLU OE2 L-FRAG_0 H5902
903 112 A GLU OE2 L-FRAG_0 H5902
904 112 A GLU OE2 L-FRAG_0 H5902
905 112 A GLU OE2 L-FRAG_0 H5902
906 112 A GLU OE2 L-FRAG_0 H5902
907 112 A GLU OE2 L-FRAG_0 H5902
908 112 A GLU OE2 L-FRAG_0 H5902
909 112 A GLU OE2 L-FRAG_0 H5902
910 112 A GLU OE2 L-FRAG_0 H5902
911 112 A GLU OE2 L-FRAG_0 H5902
912 112 A GLU OE2 L-FRAG_0 H5902
913 112 A GLU OE2 L-FRAG_0 H5902
914 112 A GLU OE2 L-FRAG_0 H5902
915 112 A GLU OE2 L-FRAG_0 H5902
916 112 A GLU OE2 L-FRAG_0 H5902
917 112 A GLU OE2 L-FRAG_0 H5902
918 112 A GLU OE2 L-FRAG_0 H5902
919 112 A GLU OE2 L-FRAG_0 H5902
920 112 A GLU OE2 L-FRAG_0 H5902
921 112 A GLU OE2 L-FRAG_0 H5902
922 112 A GLU OE2 L-FRAG_0 H5902
923 112 A GLU OE2 L-FRAG_0 H5902
924 112 A GLU OE2 L-FRAG_0 H5902
925 112 A GLU OE2 L-FRAG_0 H5902
926 112 A GLU OE2 L-FRAG_0 H5902
927 112 A GLU OE2 L-FRAG_0 H5902
928 112 A GLU OE2 L-FRAG_0 H5902
929 112 A GLU OE2 L-FRAG_0 H5902
930 112 A GLU OE2 L-FRAG_0 H5902
931 112 A GLU OE2 L-FRAG_0 H5902
932 112 A GLU OE2 L-FRAG_0 H5902
933 112 A GLU OE2 L-FRAG_0 H5902
934 112 A GLU OE2 L-FRAG_0 H5902
935 112 A GLU OE2 L-FRAG_0 H5902
936 112 A GLU OE2 L-FRAG_0 H5902
937 112 A GLU OE2 L-FRAG_0 H5902
938 112 A GLU OE2 L-FRAG_0 H5902
939 112 A GLU OE2 L-FRAG_0 H5902
940 112 A GLU OE2 L-FRAG_0 H5902
941 112 A GLU OE2 L-FRAG_0 H5902
942 112 A GLU OE2 L-FRAG_0 H5902
943 112 A GLU OE2 L-FRAG_0 H5902
944 112 A GLU OE2 L-FRAG_0 H5902
945 112 A GLU OE2 L-FRAG_0 H5902
946 112 A GLU OE2 L-FRAG_0 H5902
947 112 A GLU OE2 L-FRAG_0 H5902
948 112 A GLU OE2 L-FRAG_0 H5902
949 112 A GLU OE2 L-FRAG_0 H5902
950 112 A GLU OE2 L-FRAG_0 H5902
951 112 A GLU OE2 L-FRAG_0 H5902
952 112 A GLU OE2 L-FRAG_0 H5902
953 112 A GLU OE2 L-FRAG_0 H5902
954 112 A GLU OE2 L-FRAG_0 H5902
955 112 A GLU OE2 L-FRAG_0 H5902
956 112 A GLU OE2 L-FRAG_0 H5902
957 112 A GLU OE2 L-FRAG_0 H5902
958 112 A GLU OE2 L-FRAG_0 H5902
959 112 A GLU OE2 L-FRAG_0 H5902
960 112 A GLU OE2 L-FRAG_0 H5902
961 112 A GLU OE2 L-FRAG_0 H5902
962 112 A GLU OE2 L-FRAG_0 H5902
963 112 A GLU OE2 L-FRAG_0 H5902
964 112 A GLU OE2 L-FRAG_0 H5902
965 112 A GLU OE2 L-FRAG_0 H5902
966 112 A GLU OE2 L-FRAG_0 H5902
967 112 A GLU OE2 L-FRAG_0 H5902
968 112 A GLU OE2 L-FRAG_0 H5902
969 112 A GLU OE2 L-FRAG_0 H5902
970 112 A GLU OE2 L-FRAG_0 H5902
971 112 A GLU OE2 L-FRAG_0 H5902
972 112 A GLU OE2 L-FRAG_0 H5902
973 112 A GLU OE2 L-FRAG_0 H5902
974 112 A GLU OE2 L-FRAG_0 H5902
975 112 A GLU OE2 L-FRAG_0 H5902
976 112 A GLU OE2 L-FRAG_0 H5902
977 112 A GLU OE2 L-FRAG_0 H5902
978 112 A GLU OE2 L-FRAG_0 H5902
979 112 A GLU OE2 L-FRAG_0 H5902
980 112 A GLU OE2 L-FRAG_0 H5902
981 112 A GLU OE2 L-FRAG_0 H5902
982 112 A GLU OE2 L-FRAG_0 H5902
983 112 A GLU OE2 L-FRAG_0 H5902
984 112 A GLU OE2 L-FRAG_0 H5902
985 112 A GLU OE2 L-FRAG_0 H5902
986 112 A GLU OE2 L-FRAG_0 H5902
987 112 A GLU OE2 L-FRAG_0 H5902
988 112 A GLU OE2 L-FRAG_0 H5902
989 112 A GLU OE2 L-FRAG_0 H5902
990 112 A GLU OE2 L-FRAG_0 H5902
991 112 A GLU OE2 L-FRAG_0 H5902
992 112 A GLU OE2 L-FRAG_0 H5902
993 112 A GLU OE2 L-FRAG_0 H5902
994 112 A GLU OE2 L-FRAG_0 H5902
995 112 A GLU OE2 L-FRAG_0 H5902
996 112 A GLU OE2 L-FRAG_0 H5902
997 112 A GLU OE2 L-FRAG_0 H5902
998 112 A GLU OE2 L-FRAG_0 H5902
999 112 A GLU OE2 L-FRAG_0 H5902
1000 112 A GLU OE2 L-FRAG_0 H5902
