# Supplementary material for: Identification of novel therapeutic inhibitors against E6 and E7 oncogenes of HPV-16 associated with cervical cancer
Source: PLoS One. 2025 Oct 27;20(10):e0323595. doi: 10.1371/journal.pone.0323595 (PMC12558539; doi:10.1371/journal.pone.0323595)
Supplement: S1 File — (ZIP) [file pone.0323595.s001.zip › PL-Contacts_Hydrophobic.csv]

# Frame# Residue# Chain ResName LigandFragment
8 156 A TYR L-FRAG_0
11 231 A TRP L-FRAG_1
16 231 A TRP L-FRAG_1
18 231 A TRP L-FRAG_1
24 231 A TRP L-FRAG_1
28 157 A PHE L-FRAG_1
28 211 A TYR L-FRAG_1
30 231 A TRP L-FRAG_0
30 231 A TRP L-FRAG_1
32 231 A TRP L-FRAG_1
40 157 A PHE L-FRAG_1
41 157 A PHE L-FRAG_1
43 231 A TRP L-FRAG_1
44 231 A TRP L-FRAG_1
49 231 A TRP L-FRAG_1
51 211 A TYR L-FRAG_1
54 157 A PHE L-FRAG_1
54 231 A TRP L-FRAG_1
61 211 A TYR L-FRAG_1
62 231 A TRP L-FRAG_0
64 157 A PHE L-FRAG_1
68 231 A TRP L-FRAG_0
68 231 A TRP L-FRAG_1
69 157 A PHE L-FRAG_1
71 157 A PHE L-FRAG_1
71 211 A TYR L-FRAG_1
72 157 A PHE L-FRAG_1
77 157 A PHE L-FRAG_1
77 231 A TRP L-FRAG_1
78 157 A PHE L-FRAG_1
78 231 A TRP L-FRAG_1
79 64 A ALA L-FRAG_0
79 231 A TRP L-FRAG_1
80 64 A ALA L-FRAG_0
80 156 A TYR L-FRAG_1
84 156 A TYR L-FRAG_1
85 64 A ALA L-FRAG_0
85 156 A TYR L-FRAG_1
86 156 A TYR L-FRAG_1
87 231 A TRP L-FRAG_0
87 231 A TRP L-FRAG_1
88 156 A TYR L-FRAG_0
88 211 A TYR L-FRAG_1
89 231 A TRP L-FRAG_0
90 231 A TRP L-FRAG_0
91 156 A TYR L-FRAG_0
91 231 A TRP L-FRAG_1
92 211 A TYR L-FRAG_1
93 231 A TRP L-FRAG_0
93 157 A PHE L-FRAG_1
95 156 A TYR L-FRAG_0
95 331 A MET L-FRAG_0
98 231 A TRP L-FRAG_0
99 331 A MET L-FRAG_0
100 211 A TYR L-FRAG_1
102 231 A TRP L-FRAG_0
102 331 A MET L-FRAG_0
103 231 A TRP L-FRAG_0
104 231 A TRP L-FRAG_0
104 157 A PHE L-FRAG_1
104 231 A TRP L-FRAG_1
107 231 A TRP L-FRAG_1
112 231 A TRP L-FRAG_0
112 157 A PHE L-FRAG_1
115 331 A MET L-FRAG_0
117 157 A PHE L-FRAG_1
117 211 A TYR L-FRAG_1
118 157 A PHE L-FRAG_1
121 231 A TRP L-FRAG_1
129 231 A TRP L-FRAG_0
133 231 A TRP L-FRAG_1
136 211 A TYR L-FRAG_1
136 231 A TRP L-FRAG_1
143 211 A TYR L-FRAG_1
146 331 A MET L-FRAG_0
146 231 A TRP L-FRAG_1
147 231 A TRP L-FRAG_1
154 157 A PHE L-FRAG_1
154 231 A TRP L-FRAG_1
155 231 A TRP L-FRAG_0
158 157 A PHE L-FRAG_1
160 231 A TRP L-FRAG_1
161 156 A TYR L-FRAG_0
167 231 A TRP L-FRAG_0
168 157 A PHE L-FRAG_1
169 211 A TYR L-FRAG_1
169 231 A TRP L-FRAG_1
171 231 A TRP L-FRAG_1
173 231 A TRP L-FRAG_1
178 331 A MET L-FRAG_0
179 157 A PHE L-FRAG_1
179 231 A TRP L-FRAG_1
182 231 A TRP L-FRAG_1
193 157 A PHE L-FRAG_1
194 231 A TRP L-FRAG_1
195 231 A TRP L-FRAG_1
196 157 A PHE L-FRAG_1
196 231 A TRP L-FRAG_1
198 157 A PHE L-FRAG_1
202 157 A PHE L-FRAG_1
204 157 A PHE L-FRAG_1
205 231 A TRP L-FRAG_1
221 231 A TRP L-FRAG_1
225 157 A PHE L-FRAG_1
228 157 A PHE L-FRAG_1
231 231 A TRP L-FRAG_0
231 157 A PHE L-FRAG_1
231 211 A TYR L-FRAG_1
242 231 A TRP L-FRAG_0
242 157 A PHE L-FRAG_1
244 331 A MET L-FRAG_0
245 231 A TRP L-FRAG_0
245 157 A PHE L-FRAG_1
250 331 A MET L-FRAG_0
253 231 A TRP L-FRAG_0
253 231 A TRP L-FRAG_1
255 231 A TRP L-FRAG_0
255 231 A TRP L-FRAG_1
258 231 A TRP L-FRAG_1
263 157 A PHE L-FRAG_1
264 211 A TYR L-FRAG_1
264 231 A TRP L-FRAG_1
266 231 A TRP L-FRAG_1
271 157 A PHE L-FRAG_1
275 157 A PHE L-FRAG_1
277 231 A TRP L-FRAG_1
278 211 A TYR L-FRAG_1
291 157 A PHE L-FRAG_1
294 331 A MET L-FRAG_0
294 231 A TRP L-FRAG_1
297 156 A TYR L-FRAG_0
298 231 A TRP L-FRAG_1
299 157 A PHE L-FRAG_1
304 231 A TRP L-FRAG_1
305 156 A TYR L-FRAG_0
308 156 A TYR L-FRAG_0
314 157 A PHE L-FRAG_1
317 231 A TRP L-FRAG_1
321 231 A TRP L-FRAG_0
321 231 A TRP L-FRAG_1
324 231 A TRP L-FRAG_0
325 156 A TYR L-FRAG_0
325 231 A TRP L-FRAG_0
326 211 A TYR L-FRAG_1
329 231 A TRP L-FRAG_1
330 231 A TRP L-FRAG_0
330 231 A TRP L-FRAG_1
332 157 A PHE L-FRAG_1
336 157 A PHE L-FRAG_1
338 231 A TRP L-FRAG_0
340 211 A TYR L-FRAG_1
344 231 A TRP L-FRAG_1
345 157 A PHE L-FRAG_1
348 211 A TYR L-FRAG_1
348 231 A TRP L-FRAG_1
354 211 A TYR L-FRAG_1
357 231 A TRP L-FRAG_1
358 231 A TRP L-FRAG_0
361 156 A TYR L-FRAG_0
363 157 A PHE L-FRAG_1
364 231 A TRP L-FRAG_1
365 157 A PHE L-FRAG_1
367 231 A TRP L-FRAG_0
367 231 A TRP L-FRAG_1
371 231 A TRP L-FRAG_1
374 157 A PHE L-FRAG_1
375 231 A TRP L-FRAG_1
378 211 A TYR L-FRAG_1
378 231 A TRP L-FRAG_1
379 231 A TRP L-FRAG_1
381 231 A TRP L-FRAG_1
391 231 A TRP L-FRAG_1
392 231 A TRP L-FRAG_1
394 331 A MET L-FRAG_0
395 231 A TRP L-FRAG_1
397 157 A PHE L-FRAG_1
398 231 A TRP L-FRAG_1
401 331 A MET L-FRAG_0
405 331 A MET L-FRAG_0
405 157 A PHE L-FRAG_1
406 157 A PHE L-FRAG_1
408 157 A PHE L-FRAG_1
410 231 A TRP L-FRAG_1
416 231 A TRP L-FRAG_1
422 231 A TRP L-FRAG_1
431 231 A TRP L-FRAG_0
446 211 A TYR L-FRAG_1
448 231 A TRP L-FRAG_1
451 157 A PHE L-FRAG_1
462 231 A TRP L-FRAG_1
465 157 A PHE L-FRAG_1
467 231 A TRP L-FRAG_1
475 157 A PHE L-FRAG_1
476 231 A TRP L-FRAG_1
477 157 A PHE L-FRAG_1
486 211 A TYR L-FRAG_1
487 231 A TRP L-FRAG_0
491 211 A TYR L-FRAG_1
493 231 A TRP L-FRAG_0
493 231 A TRP L-FRAG_1
494 157 A PHE L-FRAG_1
495 157 A PHE L-FRAG_1
501 231 A TRP L-FRAG_0
507 211 A TYR L-FRAG_1
513 157 A PHE L-FRAG_1
513 231 A TRP L-FRAG_1
514 211 A TYR L-FRAG_1
520 157 A PHE L-FRAG_1
521 157 A PHE L-FRAG_1
522 231 A TRP L-FRAG_0
522 231 A TRP L-FRAG_1
523 157 A PHE L-FRAG_1
526 231 A TRP L-FRAG_0
527 157 A PHE L-FRAG_1
527 211 A TYR L-FRAG_1
527 231 A TRP L-FRAG_1
530 231 A TRP L-FRAG_1
531 211 A TYR L-FRAG_1
536 231 A TRP L-FRAG_0
539 211 A TYR L-FRAG_1
539 231 A TRP L-FRAG_1
546 157 A PHE L-FRAG_1
546 231 A TRP L-FRAG_1
548 231 A TRP L-FRAG_0
549 211 A TYR L-FRAG_1
556 231 A TRP L-FRAG_0
560 231 A TRP L-FRAG_1
562 156 A TYR L-FRAG_0
564 231 A TRP L-FRAG_0
566 157 A PHE L-FRAG_1
573 231 A TRP L-FRAG_1
574 231 A TRP L-FRAG_0
575 231 A TRP L-FRAG_1
578 231 A TRP L-FRAG_1
579 211 A TYR L-FRAG_1
579 231 A TRP L-FRAG_1
580 231 A TRP L-FRAG_1
581 211 A TYR L-FRAG_1
581 231 A TRP L-FRAG_1
582 211 A TYR L-FRAG_1
582 231 A TRP L-FRAG_1
583 211 A TYR L-FRAG_1
585 157 A PHE L-FRAG_1
594 231 A TRP L-FRAG_1
595 231 A TRP L-FRAG_1
596 231 A TRP L-FRAG_1
601 231 A TRP L-FRAG_0
602 157 A PHE L-FRAG_1
604 211 A TYR L-FRAG_1
604 231 A TRP L-FRAG_1
607 157 A PHE L-FRAG_1
607 211 A TYR L-FRAG_1
608 231 A TRP L-FRAG_1
612 156 A TYR L-FRAG_1
615 231 A TRP L-FRAG_1
616 331 A MET L-FRAG_0
617 211 A TYR L-FRAG_1
620 331 A MET L-FRAG_0
620 231 A TRP L-FRAG_1
621 157 A PHE L-FRAG_1
629 157 A PHE L-FRAG_1
630 231 A TRP L-FRAG_0
631 157 A PHE L-FRAG_1
632 231 A TRP L-FRAG_1
634 231 A TRP L-FRAG_0
635 211 A TYR L-FRAG_1
635 231 A TRP L-FRAG_1
641 231 A TRP L-FRAG_0
641 231 A TRP L-FRAG_1
645 211 A TYR L-FRAG_1
646 231 A TRP L-FRAG_0
646 211 A TYR L-FRAG_1
646 231 A TRP L-FRAG_1
647 231 A TRP L-FRAG_0
651 231 A TRP L-FRAG_1
652 157 A PHE L-FRAG_1
655 157 A PHE L-FRAG_1
661 211 A TYR L-FRAG_1
662 157 A PHE L-FRAG_1
663 157 A PHE L-FRAG_1
670 211 A TYR L-FRAG_1
670 231 A TRP L-FRAG_1
671 156 A TYR L-FRAG_0
673 157 A PHE L-FRAG_1
674 231 A TRP L-FRAG_1
675 157 A PHE L-FRAG_1
680 231 A TRP L-FRAG_1
681 231 A TRP L-FRAG_0
683 331 A MET L-FRAG_0
689 231 A TRP L-FRAG_0
690 231 A TRP L-FRAG_1
692 157 A PHE L-FRAG_1
695 331 A MET L-FRAG_0
696 211 A TYR L-FRAG_1
696 231 A TRP L-FRAG_1
703 231 A TRP L-FRAG_1
707 157 A PHE L-FRAG_1
708 231 A TRP L-FRAG_0
709 231 A TRP L-FRAG_1
713 331 A MET L-FRAG_0
716 231 A TRP L-FRAG_0
716 231 A TRP L-FRAG_1
717 231 A TRP L-FRAG_0
721 231 A TRP L-FRAG_1
725 231 A TRP L-FRAG_1
729 231 A TRP L-FRAG_0
734 231 A TRP L-FRAG_1
738 157 A PHE L-FRAG_1
741 231 A TRP L-FRAG_0
741 231 A TRP L-FRAG_1
742 157 A PHE L-FRAG_1
742 231 A TRP L-FRAG_1
744 157 A PHE L-FRAG_1
747 231 A TRP L-FRAG_0
750 231 A TRP L-FRAG_0
751 231 A TRP L-FRAG_1
752 331 A MET L-FRAG_0
757 231 A TRP L-FRAG_0
761 211 A TYR L-FRAG_1
763 231 A TRP L-FRAG_1
765 231 A TRP L-FRAG_1
766 231 A TRP L-FRAG_1
767 231 A TRP L-FRAG_1
768 231 A TRP L-FRAG_0
768 231 A TRP L-FRAG_1
772 231 A TRP L-FRAG_1
774 157 A PHE L-FRAG_1
775 331 A MET L-FRAG_0
776 231 A TRP L-FRAG_0
776 157 A PHE L-FRAG_1
777 157 A PHE L-FRAG_1
778 231 A TRP L-FRAG_0
778 231 A TRP L-FRAG_1
781 231 A TRP L-FRAG_1
785 231 A TRP L-FRAG_1
792 231 A TRP L-FRAG_0
796 231 A TRP L-FRAG_1
797 156 A TYR L-FRAG_0
797 231 A TRP L-FRAG_0
799 231 A TRP L-FRAG_1
800 231 A TRP L-FRAG_1
801 331 A MET L-FRAG_0
802 157 A PHE L-FRAG_1
803 231 A TRP L-FRAG_0
804 231 A TRP L-FRAG_1
805 156 A TYR L-FRAG_0
806 231 A TRP L-FRAG_0
807 231 A TRP L-FRAG_0
811 231 A TRP L-FRAG_0
812 231 A TRP L-FRAG_1
816 211 A TYR L-FRAG_1
818 331 A MET L-FRAG_0
820 156 A TYR L-FRAG_0
821 231 A TRP L-FRAG_1
824 157 A PHE L-FRAG_1
826 231 A TRP L-FRAG_1
827 331 A MET L-FRAG_0
829 231 A TRP L-FRAG_1
833 157 A PHE L-FRAG_1
835 157 A PHE L-FRAG_1
836 157 A PHE L-FRAG_1
839 156 A TYR L-FRAG_0
840 157 A PHE L-FRAG_1
842 231 A TRP L-FRAG_1
843 231 A TRP L-FRAG_0
844 231 A TRP L-FRAG_1
845 231 A TRP L-FRAG_0
845 231 A TRP L-FRAG_1
848 231 A TRP L-FRAG_1
852 211 A TYR L-FRAG_1
852 231 A TRP L-FRAG_1
853 157 A PHE L-FRAG_1
856 231 A TRP L-FRAG_1
857 156 A TYR L-FRAG_0
857 331 A MET L-FRAG_0
858 211 A TYR L-FRAG_1
860 231 A TRP L-FRAG_1
861 231 A TRP L-FRAG_1
864 231 A TRP L-FRAG_0
865 331 A MET L-FRAG_0
869 157 A PHE L-FRAG_1
869 231 A TRP L-FRAG_1
871 231 A TRP L-FRAG_0
871 211 A TYR L-FRAG_1
881 231 A TRP L-FRAG_0
881 157 A PHE L-FRAG_1
882 156 A TYR L-FRAG_0
886 157 A PHE L-FRAG_1
887 231 A TRP L-FRAG_1
891 157 A PHE L-FRAG_1
891 211 A TYR L-FRAG_1
892 231 A TRP L-FRAG_0
893 231 A TRP L-FRAG_1
895 157 A PHE L-FRAG_1
895 211 A TYR L-FRAG_1
897 157 A PHE L-FRAG_1
900 156 A TYR L-FRAG_0
903 231 A TRP L-FRAG_0
906 231 A TRP L-FRAG_1
907 231 A TRP L-FRAG_1
913 231 A TRP L-FRAG_1
917 231 A TRP L-FRAG_0
919 211 A TYR L-FRAG_1
919 231 A TRP L-FRAG_1
920 331 A MET L-FRAG_0
922 157 A PHE L-FRAG_1
924 231 A TRP L-FRAG_1
927 157 A PHE L-FRAG_1
928 156 A TYR L-FRAG_1
928 231 A TRP L-FRAG_1
931 157 A PHE L-FRAG_1
933 231 A TRP L-FRAG_1
934 231 A TRP L-FRAG_0
939 231 A TRP L-FRAG_1
942 211 A TYR L-FRAG_1
944 331 A MET L-FRAG_0
945 231 A TRP L-FRAG_0
946 157 A PHE L-FRAG_1
947 231 A TRP L-FRAG_1
948 231 A TRP L-FRAG_1
949 231 A TRP L-FRAG_1
952 231 A TRP L-FRAG_0
953 231 A TRP L-FRAG_0
954 331 A MET L-FRAG_0
955 157 A PHE L-FRAG_1
959 211 A TYR L-FRAG_1
960 157 A PHE L-FRAG_1
967 157 A PHE L-FRAG_1
970 231 A TRP L-FRAG_1
971 331 A MET L-FRAG_0
971 231 A TRP L-FRAG_1
972 231 A TRP L-FRAG_0
975 157 A PHE L-FRAG_1
975 231 A TRP L-FRAG_1
976 157 A PHE L-FRAG_1
976 231 A TRP L-FRAG_1
977 231 A TRP L-FRAG_0
983 231 A TRP L-FRAG_0
984 231 A TRP L-FRAG_1
988 331 A MET L-FRAG_0
993 231 A TRP L-FRAG_0
993 331 A MET L-FRAG_0
993 211 A TYR L-FRAG_1
995 231 A TRP L-FRAG_0
996 231 A TRP L-FRAG_1
999 231 A TRP L-FRAG_0
999 231 A TRP L-FRAG_1
