# Supplementary material for: Identification of novel therapeutic inhibitors against E6 and E7 oncogenes of HPV-16 associated with cervical cancer
Source: PLoS One. 2025 Oct 27;20(10):e0323595. doi: 10.1371/journal.pone.0323595 (PMC12558539; doi:10.1371/journal.pone.0323595)
Supplement: S1 File — (ZIP) [file pone.0323595.s001.zip › PL-Contacts_Metal.csv]

# Frame# Type Site MetalSite Distance
92 prot-side A:ASP_66:OD1 prot-side 2.560
92 prot-side A:ASP_66:OD2 prot-side 2.520
92 ligand L-FRAG_0:O19 ligand 3.070
95 prot-side A:ASP_66:OD1 prot-side 2.550
95 prot-side A:ASP_66:OD2 prot-side 2.650
95 ligand L-FRAG_0:O19 ligand 3.190
110 prot-side A:ASP_66:OD1 prot-side 2.660
110 prot-side A:ASP_66:OD2 prot-side 2.740
110 ligand L-FRAG_0:O19 ligand 2.670
111 prot-side A:ASP_66:OD1 prot-side 2.640
111 prot-side A:ASP_66:OD2 prot-side 2.720
111 ligand L-FRAG_0:O19 ligand 2.880
113 prot-side A:ASP_66:OD1 prot-side 3.070
113 prot-side A:ASP_66:OD2 prot-side 2.480
113 ligand L-FRAG_0:O19 ligand 2.930
114 prot-side A:ASP_66:OD1 prot-side 2.620
114 prot-side A:ASP_66:OD2 prot-side 2.440
114 ligand L-FRAG_0:O19 ligand 2.840
115 prot-side A:ASP_66:OD1 prot-side 2.580
115 prot-side A:ASP_66:OD2 prot-side 2.720
115 ligand L-FRAG_0:O19 ligand 2.490
116 prot-side A:ASP_66:OD1 prot-side 2.570
116 prot-side A:ASP_66:OD2 prot-side 2.700
116 ligand L-FRAG_0:O19 ligand 2.810
125 prot-side A:ASP_66:OD1 prot-side 2.560
125 prot-side A:ASP_66:OD2 prot-side 2.570
125 ligand L-FRAG_0:O19 ligand 2.740
127 prot-side A:ASP_66:OD1 prot-side 2.490
127 prot-side A:ASP_66:OD2 prot-side 3.070
127 ligand L-FRAG_0:O19 ligand 3.110
179 prot-side A:GLU_154:OE1 prot-side 2.640
179 ligand L-FRAG_0:O18 ligand 2.640
186 prot-side A:ASP_66:OD1 prot-side 2.720
186 prot-side A:ASP_66:OD2 prot-side 2.650
186 ligand L-FRAG_0:O19 ligand 2.950
187 prot-side A:ASP_66:OD1 prot-side 2.640
187 prot-side A:ASP_66:OD2 prot-side 2.750
187 ligand L-FRAG_0:O19 ligand 2.980
209 prot-side A:ASP_66:OD1 prot-side 2.490
209 prot-side A:ASP_66:OD2 prot-side 2.660
209 ligand L-FRAG_0:O20 ligand 2.380
235 prot-side A:ASP_66:OD1 prot-side 2.840
235 prot-side A:ASP_66:OD2 prot-side 2.650
235 ligand L-FRAG_0:O19 ligand 2.800
303 prot-side A:ASP_66:OD1 prot-side 2.800
303 prot-side A:ASP_66:OD2 prot-side 2.510
303 ligand L-FRAG_0:O20 ligand 2.970
307 prot-side A:ASP_66:OD1 prot-side 2.530
307 prot-side A:ASP_66:OD2 prot-side 2.550
307 ligand L-FRAG_0:O19 ligand 2.990
308 prot-side A:ASP_66:OD1 prot-side 2.520
308 prot-side A:ASP_66:OD2 prot-side 2.440
308 ligand L-FRAG_0:O19 ligand 2.860
351 prot-side A:ASP_66:OD1 prot-side 2.870
351 prot-side A:ASP_66:OD2 prot-side 2.400
351 ligand L-FRAG_0:O19 ligand 2.830
357 prot-side A:ASP_66:OD1 prot-side 2.950
357 prot-side A:ASP_66:OD2 prot-side 2.520
357 ligand L-FRAG_0:O19 ligand 3.060
384 prot-side A:ASP_66:OD1 prot-side 2.580
384 prot-side A:ASP_66:OD2 prot-side 2.740
384 ligand L-FRAG_0:O19 ligand 3.060
391 prot-side A:ASP_66:OD1 prot-side 2.450
391 prot-side A:ASP_66:OD2 prot-side 3.200
391 ligand L-FRAG_0:O20 ligand 2.490
392 prot-side A:ASP_66:OD1 prot-side 2.670
392 prot-side A:ASP_66:OD2 prot-side 2.680
392 ligand L-FRAG_0:O19 ligand 2.800
393 prot-side A:ASP_66:OD1 prot-side 2.760
393 prot-side A:ASP_66:OD2 prot-side 2.670
393 ligand L-FRAG_0:O20 ligand 2.920
394 prot-side A:ASP_66:OD1 prot-side 2.650
394 prot-side A:ASP_66:OD2 prot-side 2.680
394 ligand L-FRAG_0:O20 ligand 2.640
395 prot-side A:ASP_66:OD1 prot-side 2.570
395 prot-side A:ASP_66:OD2 prot-side 2.680
395 ligand L-FRAG_0:O20 ligand 3.330
396 prot-side A:ASP_66:OD1 prot-side 2.520
396 prot-side A:ASP_66:OD2 prot-side 2.850
396 ligand L-FRAG_0:O20 ligand 2.780
397 prot-side A:ASP_66:OD1 prot-side 2.950
397 prot-side A:ASP_66:OD2 prot-side 2.510
397 ligand L-FRAG_0:O20 ligand 3.210
398 prot-side A:ASP_66:OD1 prot-side 2.940
398 prot-side A:ASP_66:OD2 prot-side 2.620
398 ligand L-FRAG_0:O20 ligand 2.950
400 prot-side A:ASP_66:OD1 prot-side 2.530
400 prot-side A:ASP_66:OD2 prot-side 2.710
400 ligand L-FRAG_0:O20 ligand 2.710
401 prot-side A:ASP_66:OD1 prot-side 2.670
401 prot-side A:ASP_66:OD2 prot-side 2.810
401 ligand L-FRAG_0:O20 ligand 2.470
402 prot-side A:ASP_66:OD1 prot-side 3.030
402 prot-side A:ASP_66:OD2 prot-side 2.730
402 ligand L-FRAG_0:O19 ligand 3.010
405 prot-side A:ASP_66:OD1 prot-side 2.720
405 prot-side A:ASP_66:OD2 prot-side 2.610
405 ligand L-FRAG_0:O20 ligand 2.730
436 prot-side A:ASP_66:OD1 prot-side 2.490
436 prot-side A:ASP_66:OD2 prot-side 2.650
436 ligand L-FRAG_0:O20 ligand 2.720
437 prot-side A:ASP_66:OD1 prot-side 2.510
437 prot-side A:ASP_66:OD2 prot-side 2.660
437 ligand L-FRAG_0:O20 ligand 2.830
438 prot-side A:ASP_66:OD1 prot-side 2.620
438 prot-side A:ASP_66:OD2 prot-side 2.600
438 ligand L-FRAG_0:O20 ligand 3.170
439 prot-side A:ASP_66:OD1 prot-side 2.570
439 prot-side A:ASP_66:OD2 prot-side 2.540
439 ligand L-FRAG_0:O19 ligand 2.940
440 prot-side A:ASP_66:OD1 prot-side 2.520
440 prot-side A:ASP_66:OD2 prot-side 2.850
440 ligand L-FRAG_0:O19 ligand 3.260
441 prot-side A:ASP_66:OD1 prot-side 2.580
441 prot-side A:ASP_66:OD2 prot-side 2.570
441 ligand L-FRAG_0:O19 ligand 2.850
442 prot-side A:ASP_66:OD1 prot-side 2.640
442 prot-side A:ASP_66:OD2 prot-side 2.700
442 ligand L-FRAG_0:O19 ligand 3.190
476 prot-side A:ASP_66:OD1 prot-side 2.450
476 prot-side A:ASP_66:OD2 prot-side 2.610
476 ligand L-FRAG_0:O19 ligand 2.370
477 prot-side A:GLU_154:OE2 prot-side 2.790
477 ligand L-FRAG_0:O18 ligand 2.760
478 prot-side A:GLU_154:OE2 prot-side 2.590
478 ligand L-FRAG_0:O18 ligand 3.050
479 prot-side A:GLU_154:OE2 prot-side 2.590
479 ligand L-FRAG_0:O18 ligand 2.560
480 prot-side A:GLU_154:OE2 prot-side 2.520
480 ligand L-FRAG_0:O18 ligand 2.530
481 prot-side A:GLU_154:OE2 prot-side 2.700
481 ligand L-FRAG_0:O18 ligand 2.420
482 prot-side A:GLU_154:OE2 prot-side 2.570
482 ligand L-FRAG_0:O18 ligand 2.490
483 prot-side A:GLU_154:OE2 prot-side 2.700
483 ligand L-FRAG_0:O17 ligand 3.270
483 ligand L-FRAG_0:O18 ligand 2.680
484 prot-side A:GLU_154:OE2 prot-side 2.580
484 ligand L-FRAG_0:O18 ligand 2.810
485 prot-side A:GLU_154:OE2 prot-side 2.450
485 ligand L-FRAG_0:O18 ligand 2.620
486 prot-side A:GLU_154:OE2 prot-side 2.530
486 ligand L-FRAG_0:O17 ligand 2.710
486 ligand L-FRAG_0:O18 ligand 2.900
487 prot-side A:GLU_154:OE2 prot-side 2.600
487 ligand L-FRAG_0:O18 ligand 2.730
488 prot-side A:GLU_154:OE2 prot-side 2.420
488 ligand L-FRAG_0:O17 ligand 2.460
488 ligand L-FRAG_0:O18 ligand 2.570
495 prot-side A:ASP_66:OD1 prot-side 2.350
495 prot-side A:ASP_66:OD2 prot-side 2.570
495 ligand L-FRAG_0:O19 ligand 2.880
496 prot-side A:ASP_66:OD1 prot-side 2.600
496 prot-side A:ASP_66:OD2 prot-side 2.610
496 ligand L-FRAG_0:O19 ligand 3.240
497 prot-side A:ASP_66:OD1 prot-side 2.690
497 prot-side A:ASP_66:OD2 prot-side 2.510
497 ligand L-FRAG_0:O19 ligand 3.330
498 prot-side A:ASP_66:OD1 prot-side 2.580
498 prot-side A:ASP_66:OD2 prot-side 2.670
498 ligand L-FRAG_0:O19 ligand 3.090
499 prot-side A:ASP_66:OD1 prot-side 2.530
499 prot-side A:ASP_66:OD2 prot-side 2.520
499 ligand L-FRAG_0:O19 ligand 2.960
501 prot-side A:ASP_66:OD1 prot-side 2.930
501 prot-side A:ASP_66:OD2 prot-side 2.660
501 ligand L-FRAG_0:O19 ligand 3.350
502 prot-side A:ASP_66:OD1 prot-side 2.470
502 prot-side A:ASP_66:OD2 prot-side 2.760
502 ligand L-FRAG_0:O19 ligand 2.610
503 prot-side A:ASP_66:OD1 prot-side 2.550
503 prot-side A:ASP_66:OD2 prot-side 2.460
503 ligand L-FRAG_0:O19 ligand 2.750
504 prot-side A:ASP_66:OD1 prot-side 2.590
504 prot-side A:ASP_66:OD2 prot-side 2.590
504 ligand L-FRAG_0:O19 ligand 2.750
505 prot-side A:ASP_66:OD1 prot-side 2.670
505 prot-side A:ASP_66:OD2 prot-side 2.960
505 ligand L-FRAG_0:O19 ligand 2.960
506 prot-side A:ASP_66:OD1 prot-side 2.570
506 prot-side A:ASP_66:OD2 prot-side 2.490
506 ligand L-FRAG_0:O19 ligand 2.970
507 prot-side A:ASP_66:OD1 prot-side 2.460
507 prot-side A:ASP_66:OD2 prot-side 2.730
507 ligand L-FRAG_0:O19 ligand 3.020
508 prot-side A:ASP_66:OD1 prot-side 2.780
508 prot-side A:ASP_66:OD2 prot-side 2.550
508 ligand L-FRAG_0:O20 ligand 3.280
509 prot-side A:ASP_66:OD2 prot-side 2.530
509 ligand L-FRAG_0:O20 ligand 2.740
511 prot-side A:ASP_66:OD1 prot-side 2.400
511 prot-side A:ASP_66:OD2 prot-side 2.620
511 ligand L-FRAG_0:O19 ligand 2.950
512 prot-side A:ASP_66:OD1 prot-side 2.740
512 prot-side A:ASP_66:OD2 prot-side 2.520
512 ligand L-FRAG_0:O20 ligand 3.030
516 prot-side A:ASP_66:OD1 prot-side 2.500
516 prot-side A:ASP_66:OD2 prot-side 2.560
516 ligand L-FRAG_0:O20 ligand 3.280
518 prot-side A:ASP_66:OD1 prot-side 2.540
518 prot-side A:ASP_66:OD2 prot-side 2.570
518 ligand L-FRAG_0:O19 ligand 2.970
519 prot-side A:ASP_66:OD1 prot-side 2.520
519 prot-side A:ASP_66:OD2 prot-side 2.660
519 ligand L-FRAG_0:O19 ligand 3.050
520 prot-side A:ASP_66:OD1 prot-side 2.490
520 prot-side A:ASP_66:OD2 prot-side 2.670
520 ligand L-FRAG_0:O19 ligand 2.790
521 prot-side A:ASP_66:OD1 prot-side 2.530
521 prot-side A:ASP_66:OD2 prot-side 2.710
521 ligand L-FRAG_0:O19 ligand 3.150
527 prot-side A:ASP_66:OD1 prot-side 2.580
527 prot-side A:ASP_66:OD2 prot-side 2.690
527 ligand L-FRAG_0:O19 ligand 3.190
530 prot-side A:ASP_66:OD1 prot-side 2.550
530 prot-side A:ASP_66:OD2 prot-side 2.470
530 ligand L-FRAG_0:O19 ligand 3.030
531 prot-side A:ASP_66:OD1 prot-side 2.540
531 prot-side A:ASP_66:OD2 prot-side 2.640
531 ligand L-FRAG_0:O19 ligand 3.330
532 prot-side A:ASP_66:OD1 prot-side 2.590
532 prot-side A:ASP_66:OD2 prot-side 2.710
532 ligand L-FRAG_0:O19 ligand 2.700
533 prot-side A:ASP_66:OD1 prot-side 2.590
533 prot-side A:ASP_66:OD2 prot-side 2.550
533 ligand L-FRAG_0:O19 ligand 2.470
534 prot-side A:ASP_66:OD1 prot-side 2.500
534 prot-side A:ASP_66:OD2 prot-side 2.770
534 ligand L-FRAG_0:O20 ligand 2.680
535 prot-side A:ASP_66:OD1 prot-side 2.600
535 prot-side A:ASP_66:OD2 prot-side 2.590
535 ligand L-FRAG_0:O19 ligand 2.830
536 prot-side A:ASP_66:OD1 prot-side 2.350
536 prot-side A:ASP_66:OD2 prot-side 2.520
536 ligand L-FRAG_0:O19 ligand 2.740
545 prot-side A:GLU_154:OE2 prot-side 2.660
545 ligand L-FRAG_0:O18 ligand 2.580
546 prot-side A:GLU_154:OE2 prot-side 2.970
546 ligand L-FRAG_0:O18 ligand 2.740
547 prot-side A:GLU_154:OE2 prot-side 2.760
547 ligand L-FRAG_0:O18 ligand 2.630
548 prot-side A:GLU_154:OE2 prot-side 2.630
548 ligand L-FRAG_0:O18 ligand 2.910
549 prot-side A:GLU_154:OE2 prot-side 2.400
549 ligand L-FRAG_0:O18 ligand 2.500
551 prot-side A:GLU_154:OE2 prot-side 2.510
551 ligand L-FRAG_0:O18 ligand 2.790
552 prot-side A:GLU_154:OE2 prot-side 2.870
552 ligand L-FRAG_0:O18 ligand 2.620
553 prot-side A:GLU_154:OE2 prot-side 2.560
553 ligand L-FRAG_0:O18 ligand 2.560
554 prot-side A:GLU_154:OE2 prot-side 2.480
554 ligand L-FRAG_0:O18 ligand 2.640
555 prot-side A:GLU_154:OE2 prot-side 2.590
555 ligand L-FRAG_0:O18 ligand 2.680
557 prot-side A:GLU_154:OE2 prot-side 2.420
557 ligand L-FRAG_0:O18 ligand 2.690
617 prot-side A:GLU_154:OE2 prot-side 2.540
617 ligand L-FRAG_0:O18 ligand 2.760
618 prot-side A:GLU_154:OE2 prot-side 2.700
618 ligand L-FRAG_0:O18 ligand 2.800
626 prot-side A:ASP_66:OD1 prot-side 2.490
626 prot-side A:ASP_66:OD2 prot-side 2.700
626 ligand L-FRAG_0:O19 ligand 3.090
627 prot-side A:ASP_66:OD1 prot-side 2.680
627 prot-side A:ASP_66:OD2 prot-side 2.740
627 ligand L-FRAG_0:O20 ligand 3.220
628 prot-side A:ASP_66:OD1 prot-side 2.720
628 prot-side A:ASP_66:OD2 prot-side 2.530
628 ligand L-FRAG_0:O19 ligand 2.480
630 prot-side A:ASP_66:OD2 prot-side 2.310
630 ligand L-FRAG_0:O19 ligand 2.820
636 prot-side A:ASP_66:OD1 prot-side 2.500
636 prot-side A:ASP_66:OD2 prot-side 2.430
636 ligand L-FRAG_0:O19 ligand 2.910
637 prot-side A:ASP_66:OD1 prot-side 2.500
637 prot-side A:ASP_66:OD2 prot-side 2.480
637 ligand L-FRAG_0:O20 ligand 3.320
638 prot-side A:ASP_66:OD1 prot-side 2.450
638 prot-side A:ASP_66:OD2 prot-side 2.480
638 ligand L-FRAG_0:O19 ligand 2.990
640 prot-side A:ASP_66:OD1 prot-side 2.620
640 prot-side A:ASP_66:OD2 prot-side 2.510
640 ligand L-FRAG_0:O19 ligand 2.740
641 prot-side A:ASP_66:OD1 prot-side 2.530
641 prot-side A:ASP_66:OD2 prot-side 2.610
641 ligand L-FRAG_0:O19 ligand 3.060
658 prot-side A:GLU_154:OE2 prot-side 2.490
658 ligand L-FRAG_0:O18 ligand 2.680
659 prot-side A:GLU_154:OE2 prot-side 2.540
659 ligand L-FRAG_0:O18 ligand 2.580
674 prot-side A:ASP_66:OD1 prot-side 2.570
674 prot-side A:ASP_66:OD2 prot-side 2.620
674 ligand L-FRAG_0:O19 ligand 3.380
675 prot-side A:ASP_66:OD1 prot-side 2.490
675 prot-side A:ASP_66:OD2 prot-side 2.660
675 ligand L-FRAG_0:O19 ligand 2.560
679 prot-side A:ASP_66:OD1 prot-side 2.780
679 prot-side A:ASP_66:OD2 prot-side 2.530
679 ligand L-FRAG_0:O20 ligand 3.060
760 prot-side A:ASP_66:OD1 prot-side 2.980
760 prot-side A:ASP_66:OD2 prot-side 2.640
760 ligand L-FRAG_0:O19 ligand 3.260
765 prot-side A:ASP_66:OD1 prot-side 2.680
765 prot-side A:ASP_66:OD2 prot-side 2.590
765 ligand L-FRAG_0:O19 ligand 3.170
776 prot-side A:ASP_66:OD1 prot-side 2.560
776 prot-side A:ASP_66:OD2 prot-side 2.510
776 ligand L-FRAG_0:O19 ligand 2.770
780 prot-side A:ASP_66:OD1 prot-side 2.540
780 prot-side A:ASP_66:OD2 prot-side 2.490
780 ligand L-FRAG_0:O20 ligand 3.100
804 prot-side A:GLU_154:OE2 prot-side 2.570
804 ligand L-FRAG_0:O18 ligand 2.860
805 prot-side A:GLU_154:OE2 prot-side 2.670
805 ligand L-FRAG_0:O18 ligand 2.760
806 prot-side A:GLU_154:OE2 prot-side 2.440
806 ligand L-FRAG_0:O18 ligand 2.510
807 prot-side A:GLU_154:OE2 prot-side 2.650
807 ligand L-FRAG_0:O18 ligand 2.680
927 prot-side A:ASP_66:OD1 prot-side 2.610
927 prot-side A:ASP_66:OD2 prot-side 2.650
927 ligand L-FRAG_0:O20 ligand 3.000
996 prot-side A:GLU_154:OE2 prot-side 2.910
996 ligand L-FRAG_0:O18 ligand 2.720
997 prot-side A:GLU_154:OE2 prot-side 2.720
997 ligand L-FRAG_0:O18 ligand 3.260
998 prot-side A:GLU_154:OE2 prot-side 2.540
998 ligand L-FRAG_0:O18 ligand 2.950
999 prot-side A:GLU_154:OE2 prot-side 2.600
999 ligand L-FRAG_0:O18 ligand 2.760
1000 prot-side A:GLU_154:OE2 prot-side 2.520
1000 ligand L-FRAG_0:O18 ligand 2.700
