# Supplementary material for: Identification of novel therapeutic inhibitors against E6 and E7 oncogenes of HPV-16 associated with cervical cancer
Source: PLoS One. 2025 Oct 27;20(10):e0323595. doi: 10.1371/journal.pone.0323595 (PMC12558539; doi:10.1371/journal.pone.0323595)
Supplement: S1 File — (ZIP) [file pone.0323595.s001.zip › PL-Contacts_Pi-Cation.csv]

# Frame# Residue# Chain ResName LigandFragment Distance
0 16 A LYS L-FRAG_1 4.340
1 16 A LYS L-FRAG_1 4.120
3 16 A LYS L-FRAG_1 4.080
4 16 A LYS L-FRAG_1 3.420
5 16 A LYS L-FRAG_1 3.610
6 16 A LYS L-FRAG_1 3.830
10 16 A LYS L-FRAG_1 4.400
12 16 A LYS L-FRAG_1 4.960
13 16 A LYS L-FRAG_1 5.640
14 16 A LYS L-FRAG_1 3.830
16 16 A LYS L-FRAG_1 6.120
505 345 A ARG L-FRAG_1 6.500
