# Supplementary material for: Identification of novel therapeutic inhibitors against E6 and E7 oncogenes of HPV-16 associated with cervical cancer
Source: PLoS One. 2025 Oct 27;20(10):e0323595. doi: 10.1371/journal.pone.0323595 (PMC12558539; doi:10.1371/journal.pone.0323595)
Supplement: S1 File — (ZIP) [file pone.0323595.s001.zip › PL-Contacts_Pi-Pi.csv]

# Frame# Residue# Chain ResName LigandFragment Distance Type
0 231 A TRP L-FRAG_0 4.230 f2f
1 231 A TRP L-FRAG_0 4.020 f2f
2 231 A TRP L-FRAG_0 3.730 f2f
3 231 A TRP L-FRAG_0 4.280 f2f
4 231 A TRP L-FRAG_0 4.180 f2f
5 231 A TRP L-FRAG_0 3.990 f2f
6 231 A TRP L-FRAG_0 4.120 f2f
7 231 A TRP L-FRAG_0 4.210 f2f
8 231 A TRP L-FRAG_0 4.140 f2f
9 231 A TRP L-FRAG_0 4.010 f2f
9 231 A TRP L-FRAG_1 5.440 e2f
10 231 A TRP L-FRAG_0 3.810 f2f
11 231 A TRP L-FRAG_0 4.190 f2f
12 231 A TRP L-FRAG_0 4.290 f2f
13 231 A TRP L-FRAG_0 4.030 f2f
14 231 A TRP L-FRAG_0 4.260 f2f
15 231 A TRP L-FRAG_0 3.580 f2f
16 231 A TRP L-FRAG_0 4.400 f2f
18 156 A TYR L-FRAG_0 4.010 f2f
19 156 A TYR L-FRAG_0 4.310 f2f
20 156 A TYR L-FRAG_0 4.390 f2f
20 211 A TYR L-FRAG_1 5.230 e2f
21 156 A TYR L-FRAG_0 4.310 f2f
22 156 A TYR L-FRAG_0 4.360 f2f
22 211 A TYR L-FRAG_1 5.270 e2f
22 231 A TRP L-FRAG_1 5.500 e2f
23 156 A TYR L-FRAG_0 3.990 f2f
23 231 A TRP L-FRAG_1 5.470 e2f
24 156 A TYR L-FRAG_0 3.570 f2f
24 156 A TYR L-FRAG_1 5.460 e2f
24 157 A PHE L-FRAG_1 5.330 e2f
25 156 A TYR L-FRAG_0 3.570 f2f
25 211 A TYR L-FRAG_1 5.460 e2f
25 231 A TRP L-FRAG_1 5.220 e2f
26 156 A TYR L-FRAG_0 3.760 f2f
26 211 A TYR L-FRAG_1 5.380 e2f
27 156 A TYR L-FRAG_0 4.110 f2f
27 157 A PHE L-FRAG_1 5.500 e2f
27 211 A TYR L-FRAG_1 5.260 e2f
28 156 A TYR L-FRAG_0 3.560 f2f
28 231 A TRP L-FRAG_1 5.320 e2f
29 156 A TYR L-FRAG_0 3.970 f2f
29 231 A TRP L-FRAG_1 5.170 e2f
30 156 A TYR L-FRAG_0 4.070 f2f
31 156 A TYR L-FRAG_0 4.100 f2f
31 231 A TRP L-FRAG_1 5.460 e2f
32 156 A TYR L-FRAG_0 4.150 f2f
32 211 A TYR L-FRAG_1 5.030 e2f
33 156 A TYR L-FRAG_0 4.290 f2f
33 211 A TYR L-FRAG_1 5.240 e2f
33 231 A TRP L-FRAG_1 5.110 e2f
34 156 A TYR L-FRAG_0 4.350 f2f
34 211 A TYR L-FRAG_1 5.380 e2f
35 156 A TYR L-FRAG_0 3.790 f2f
36 156 A TYR L-FRAG_0 4.060 f2f
36 211 A TYR L-FRAG_1 4.910 e2f
37 156 A TYR L-FRAG_0 3.910 f2f
38 156 A TYR L-FRAG_0 4.360 f2f
39 156 A TYR L-FRAG_0 3.680 f2f
39 211 A TYR L-FRAG_1 5.440 e2f
39 231 A TRP L-FRAG_1 5.250 e2f
40 156 A TYR L-FRAG_0 4.170 f2f
41 211 A TYR L-FRAG_1 5.180 e2f
42 156 A TYR L-FRAG_0 4.250 f2f
42 211 A TYR L-FRAG_1 5.100 e2f
42 231 A TRP L-FRAG_1 5.220 e2f
43 156 A TYR L-FRAG_0 3.930 f2f
43 211 A TYR L-FRAG_1 5.210 e2f
44 156 A TYR L-FRAG_0 4.090 f2f
44 211 A TYR L-FRAG_1 5.200 e2f
45 156 A TYR L-FRAG_0 4.290 f2f
45 211 A TYR L-FRAG_1 5.260 e2f
46 156 A TYR L-FRAG_0 3.800 f2f
47 156 A TYR L-FRAG_0 3.930 f2f
48 156 A TYR L-FRAG_0 3.910 f2f
48 211 A TYR L-FRAG_1 5.140 e2f
49 156 A TYR L-FRAG_0 4.360 f2f
49 211 A TYR L-FRAG_1 5.160 e2f
50 156 A TYR L-FRAG_0 4.270 f2f
50 211 A TYR L-FRAG_1 5.390 e2f
50 231 A TRP L-FRAG_1 5.090 e2f
51 156 A TYR L-FRAG_0 4.250 f2f
51 231 A TRP L-FRAG_1 5.110 e2f
52 156 A TYR L-FRAG_0 4.260 f2f
53 156 A TYR L-FRAG_0 4.060 f2f
53 211 A TYR L-FRAG_1 5.380 e2f
53 231 A TRP L-FRAG_1 5.020 e2f
54 156 A TYR L-FRAG_0 3.730 f2f
54 211 A TYR L-FRAG_1 5.390 e2f
55 156 A TYR L-FRAG_0 4.110 f2f
55 211 A TYR L-FRAG_1 5.460 e2f
55 231 A TRP L-FRAG_1 5.340 e2f
56 156 A TYR L-FRAG_0 3.970 f2f
56 211 A TYR L-FRAG_1 5.450 e2f
56 231 A TRP L-FRAG_1 5.480 e2f
57 156 A TYR L-FRAG_0 4.300 f2f
57 211 A TYR L-FRAG_1 5.270 e2f
58 156 A TYR L-FRAG_0 4.370 f2f
58 211 A TYR L-FRAG_1 5.310 e2f
58 231 A TRP L-FRAG_1 5.110 e2f
59 156 A TYR L-FRAG_0 4.010 f2f
59 231 A TRP L-FRAG_1 4.980 e2f
60 156 A TYR L-FRAG_0 4.230 f2f
60 211 A TYR L-FRAG_1 5.290 e2f
60 231 A TRP L-FRAG_1 5.210 e2f
61 156 A TYR L-FRAG_0 4.240 f2f
62 156 A TYR L-FRAG_0 4.220 f2f
62 211 A TYR L-FRAG_1 4.730 e2f
62 231 A TRP L-FRAG_1 5.220 e2f
63 156 A TYR L-FRAG_0 4.070 f2f
64 156 A TYR L-FRAG_0 3.800 f2f
64 211 A TYR L-FRAG_1 4.870 e2f
65 156 A TYR L-FRAG_0 3.920 f2f
65 211 A TYR L-FRAG_1 5.150 e2f
65 231 A TRP L-FRAG_1 4.950 e2f
66 156 A TYR L-FRAG_0 4.390 f2f
66 211 A TYR L-FRAG_1 5.390 e2f
66 231 A TRP L-FRAG_1 5.170 e2f
67 156 A TYR L-FRAG_0 3.660 f2f
67 211 A TYR L-FRAG_1 4.790 e2f
68 156 A TYR L-FRAG_0 3.950 f2f
68 211 A TYR L-FRAG_1 5.250 e2f
69 156 A TYR L-FRAG_0 3.830 f2f
69 211 A TYR L-FRAG_1 5.370 e2f
70 156 A TYR L-FRAG_0 3.950 f2f
70 211 A TYR L-FRAG_1 5.440 e2f
70 231 A TRP L-FRAG_1 5.390 e2f
71 156 A TYR L-FRAG_0 4.100 f2f
71 231 A TRP L-FRAG_1 5.350 e2f
72 156 A TYR L-FRAG_0 3.600 f2f
73 156 A TYR L-FRAG_0 3.860 f2f
73 211 A TYR L-FRAG_1 5.330 e2f
74 156 A TYR L-FRAG_0 4.400 f2f
74 211 A TYR L-FRAG_1 5.470 e2f
74 231 A TRP L-FRAG_1 5.020 e2f
75 156 A TYR L-FRAG_0 4.160 f2f
75 231 A TRP L-FRAG_1 4.850 e2f
76 156 A TYR L-FRAG_0 3.560 f2f
76 231 A TRP L-FRAG_1 5.060 e2f
77 156 A TYR L-FRAG_0 4.170 f2f
79 156 A TYR L-FRAG_1 5.070 e2f
80 231 A TRP L-FRAG_1 4.220 f2f
81 231 A TRP L-FRAG_1 5.410 e2f
83 231 A TRP L-FRAG_1 4.930 e2f
84 231 A TRP L-FRAG_1 5.120 e2f
86 231 A TRP L-FRAG_1 5.330 e2f
88 231 A TRP L-FRAG_1 4.190 f2f
89 156 A TYR L-FRAG_0 4.270 f2f
89 211 A TYR L-FRAG_1 5.060 e2f
89 231 A TRP L-FRAG_1 4.630 e2f
90 156 A TYR L-FRAG_0 3.830 f2f
90 211 A TYR L-FRAG_1 5.460 e2f
92 156 A TYR L-FRAG_0 4.150 f2f
92 231 A TRP L-FRAG_1 4.950 e2f
93 156 A TYR L-FRAG_0 4.230 f2f
93 211 A TYR L-FRAG_1 5.220 e2f
94 156 A TYR L-FRAG_0 3.890 f2f
95 211 A TYR L-FRAG_1 5.260 e2f
95 231 A TRP L-FRAG_1 5.360 e2f
96 157 A PHE L-FRAG_1 5.380 e2f
96 211 A TYR L-FRAG_1 5.240 e2f
97 156 A TYR L-FRAG_0 4.010 f2f
97 211 A TYR L-FRAG_1 5.160 e2f
97 231 A TRP L-FRAG_1 5.410 e2f
98 156 A TYR L-FRAG_0 4.150 f2f
98 231 A TRP L-FRAG_1 4.900 e2f
99 156 A TYR L-FRAG_0 3.960 f2f
100 156 A TYR L-FRAG_0 3.820 f2f
101 156 A TYR L-FRAG_0 4.050 f2f
101 211 A TYR L-FRAG_1 4.920 e2f
101 231 A TRP L-FRAG_1 5.270 e2f
102 156 A TYR L-FRAG_0 4.080 f2f
102 211 A TYR L-FRAG_1 5.080 e2f
102 231 A TRP L-FRAG_1 5.440 e2f
103 156 A TYR L-FRAG_0 4.160 f2f
103 231 A TRP L-FRAG_1 5.430 e2f
104 156 A TYR L-FRAG_0 4.060 f2f
104 211 A TYR L-FRAG_1 5.390 e2f
105 156 A TYR L-FRAG_0 4.300 f2f
106 156 A TYR L-FRAG_0 3.910 f2f
106 231 A TRP L-FRAG_1 5.330 e2f
107 156 A TYR L-FRAG_0 4.160 f2f
108 156 A TYR L-FRAG_0 4.200 f2f
110 156 A TYR L-FRAG_0 3.800 f2f
110 231 A TRP L-FRAG_1 5.160 e2f
111 156 A TYR L-FRAG_0 4.200 f2f
111 157 A PHE L-FRAG_1 5.430 e2f
112 156 A TYR L-FRAG_0 4.290 f2f
112 211 A TYR L-FRAG_1 4.850 e2f
113 156 A TYR L-FRAG_0 4.390 f2f
113 157 A PHE L-FRAG_1 5.020 e2f
114 156 A TYR L-FRAG_0 4.290 f2f
115 156 A TYR L-FRAG_0 3.750 f2f
115 211 A TYR L-FRAG_1 5.130 e2f
116 156 A TYR L-FRAG_0 3.970 f2f
116 211 A TYR L-FRAG_1 5.160 e2f
117 156 A TYR L-FRAG_0 4.330 f2f
118 156 A TYR L-FRAG_0 4.220 f2f
119 156 A TYR L-FRAG_0 4.360 f2f
119 211 A TYR L-FRAG_1 5.170 e2f
120 156 A TYR L-FRAG_0 4.200 f2f
121 156 A TYR L-FRAG_0 3.490 f2f
122 156 A TYR L-FRAG_0 3.900 f2f
123 156 A TYR L-FRAG_0 3.870 f2f
123 211 A TYR L-FRAG_1 5.220 e2f
124 156 A TYR L-FRAG_0 3.880 f2f
124 211 A TYR L-FRAG_1 5.140 e2f
124 231 A TRP L-FRAG_1 5.260 e2f
125 156 A TYR L-FRAG_0 3.670 f2f
125 211 A TYR L-FRAG_1 5.120 e2f
126 156 A TYR L-FRAG_0 3.670 f2f
126 211 A TYR L-FRAG_1 5.370 e2f
126 231 A TRP L-FRAG_1 5.090 e2f
127 156 A TYR L-FRAG_0 3.780 f2f
127 231 A TRP L-FRAG_1 5.190 e2f
128 156 A TYR L-FRAG_0 4.120 f2f
128 157 A PHE L-FRAG_1 5.410 e2f
128 211 A TYR L-FRAG_1 5.340 e2f
128 231 A TRP L-FRAG_1 5.410 e2f
129 156 A TYR L-FRAG_0 3.900 f2f
129 231 A TRP L-FRAG_1 4.540 e2f
130 156 A TYR L-FRAG_0 3.970 f2f
130 211 A TYR L-FRAG_1 5.250 e2f
131 156 A TYR L-FRAG_0 4.180 f2f
131 211 A TYR L-FRAG_1 5.400 e2f
131 231 A TRP L-FRAG_1 5.270 e2f
132 156 A TYR L-FRAG_0 4.290 f2f
132 211 A TYR L-FRAG_1 5.110 e2f
133 156 A TYR L-FRAG_0 4.000 f2f
133 211 A TYR L-FRAG_1 5.330 e2f
134 156 A TYR L-FRAG_0 4.150 f2f
134 211 A TYR L-FRAG_1 5.100 e2f
135 156 A TYR L-FRAG_0 4.090 f2f
135 231 A TRP L-FRAG_1 5.110 e2f
136 156 A TYR L-FRAG_0 4.190 f2f
136 157 A PHE L-FRAG_1 5.330 e2f
137 156 A TYR L-FRAG_0 4.190 f2f
137 211 A TYR L-FRAG_1 5.320 e2f
138 156 A TYR L-FRAG_0 4.170 f2f
138 211 A TYR L-FRAG_1 5.210 e2f
139 156 A TYR L-FRAG_0 4.230 f2f
139 211 A TYR L-FRAG_1 5.350 e2f
140 156 A TYR L-FRAG_0 3.920 f2f
140 211 A TYR L-FRAG_1 5.350 e2f
141 156 A TYR L-FRAG_0 4.280 f2f
141 211 A TYR L-FRAG_1 5.280 e2f
141 231 A TRP L-FRAG_1 5.360 e2f
142 156 A TYR L-FRAG_0 4.230 f2f
143 156 A TYR L-FRAG_0 3.720 f2f
144 156 A TYR L-FRAG_0 4.030 f2f
144 211 A TYR L-FRAG_1 5.450 e2f
145 156 A TYR L-FRAG_0 4.020 f2f
145 211 A TYR L-FRAG_1 5.340 e2f
146 156 A TYR L-FRAG_0 3.940 f2f
146 211 A TYR L-FRAG_1 5.080 e2f
147 156 A TYR L-FRAG_0 4.080 f2f
147 211 A TYR L-FRAG_1 5.040 e2f
148 156 A TYR L-FRAG_0 4.020 f2f
148 157 A PHE L-FRAG_1 5.430 e2f
148 211 A TYR L-FRAG_1 5.220 e2f
149 156 A TYR L-FRAG_0 3.990 f2f
149 211 A TYR L-FRAG_1 5.380 e2f
150 156 A TYR L-FRAG_0 3.740 f2f
150 231 A TRP L-FRAG_1 5.290 e2f
151 156 A TYR L-FRAG_0 4.080 f2f
152 156 A TYR L-FRAG_0 4.240 f2f
152 231 A TRP L-FRAG_1 5.280 e2f
153 156 A TYR L-FRAG_0 4.400 f2f
154 156 A TYR L-FRAG_0 3.960 f2f
154 211 A TYR L-FRAG_1 5.120 e2f
155 156 A TYR L-FRAG_0 3.710 f2f
155 211 A TYR L-FRAG_1 5.050 e2f
155 231 A TRP L-FRAG_1 5.350 e2f
156 156 A TYR L-FRAG_0 4.030 f2f
157 156 A TYR L-FRAG_0 3.880 f2f
157 211 A TYR L-FRAG_1 5.400 e2f
157 231 A TRP L-FRAG_1 5.490 e2f
158 156 A TYR L-FRAG_0 3.990 f2f
158 211 A TYR L-FRAG_1 5.370 e2f
159 156 A TYR L-FRAG_0 3.640 f2f
160 156 A TYR L-FRAG_0 4.260 f2f
160 211 A TYR L-FRAG_1 5.130 e2f
162 156 A TYR L-FRAG_0 4.030 f2f
162 211 A TYR L-FRAG_1 5.420 e2f
163 156 A TYR L-FRAG_0 3.650 f2f
164 156 A TYR L-FRAG_0 3.830 f2f
164 211 A TYR L-FRAG_1 5.390 e2f
164 231 A TRP L-FRAG_1 5.360 e2f
165 156 A TYR L-FRAG_0 3.900 f2f
165 231 A TRP L-FRAG_1 5.010 e2f
166 156 A TYR L-FRAG_0 4.150 f2f
166 157 A PHE L-FRAG_1 5.340 e2f
167 156 A TYR L-FRAG_0 4.310 f2f
167 211 A TYR L-FRAG_1 5.470 e2f
168 156 A TYR L-FRAG_0 3.880 f2f
168 211 A TYR L-FRAG_1 4.990 e2f
168 231 A TRP L-FRAG_1 5.280 e2f
169 156 A TYR L-FRAG_0 3.990 f2f
169 157 A PHE L-FRAG_1 5.290 e2f
170 156 A TYR L-FRAG_0 4.330 f2f
170 231 A TRP L-FRAG_1 5.320 e2f
171 156 A TYR L-FRAG_0 4.050 f2f
172 156 A TYR L-FRAG_0 4.210 f2f
172 211 A TYR L-FRAG_1 4.920 e2f
173 156 A TYR L-FRAG_0 4.130 f2f
173 211 A TYR L-FRAG_1 5.410 e2f
174 156 A TYR L-FRAG_0 3.830 f2f
174 211 A TYR L-FRAG_1 5.340 e2f
175 156 A TYR L-FRAG_0 4.380 f2f
175 211 A TYR L-FRAG_1 5.480 e2f
176 156 A TYR L-FRAG_0 3.980 f2f
176 211 A TYR L-FRAG_1 5.370 e2f
177 156 A TYR L-FRAG_0 4.140 f2f
178 156 A TYR L-FRAG_0 3.750 f2f
179 156 A TYR L-FRAG_0 4.160 f2f
179 211 A TYR L-FRAG_1 5.160 e2f
180 156 A TYR L-FRAG_0 4.010 f2f
180 211 A TYR L-FRAG_1 5.260 e2f
180 231 A TRP L-FRAG_1 5.490 e2f
181 156 A TYR L-FRAG_0 3.850 f2f
182 156 A TYR L-FRAG_0 3.870 f2f
182 211 A TYR L-FRAG_1 5.310 e2f
183 156 A TYR L-FRAG_0 4.050 f2f
183 157 A PHE L-FRAG_1 5.240 e2f
183 211 A TYR L-FRAG_1 5.070 e2f
184 156 A TYR L-FRAG_0 4.360 f2f
184 211 A TYR L-FRAG_1 4.890 e2f
184 231 A TRP L-FRAG_1 4.950 e2f
185 156 A TYR L-FRAG_0 4.220 f2f
185 211 A TYR L-FRAG_1 5.260 e2f
185 231 A TRP L-FRAG_1 5.250 e2f
186 156 A TYR L-FRAG_0 3.920 f2f
186 211 A TYR L-FRAG_1 5.080 e2f
186 231 A TRP L-FRAG_1 5.080 e2f
187 156 A TYR L-FRAG_0 3.940 f2f
187 211 A TYR L-FRAG_1 5.410 e2f
188 156 A TYR L-FRAG_0 4.220 f2f
188 211 A TYR L-FRAG_1 5.310 e2f
188 231 A TRP L-FRAG_1 4.240 f2f
189 156 A TYR L-FRAG_0 4.060 f2f
190 156 A TYR L-FRAG_0 3.680 f2f
190 211 A TYR L-FRAG_1 5.250 e2f
191 156 A TYR L-FRAG_0 3.850 f2f
191 211 A TYR L-FRAG_1 5.410 e2f
191 231 A TRP L-FRAG_1 5.410 e2f
192 156 A TYR L-FRAG_0 3.790 f2f
192 211 A TYR L-FRAG_1 5.370 e2f
193 156 A TYR L-FRAG_0 3.970 f2f
193 211 A TYR L-FRAG_1 5.440 e2f
193 231 A TRP L-FRAG_1 5.060 e2f
194 156 A TYR L-FRAG_0 4.050 f2f
194 211 A TYR L-FRAG_1 5.240 e2f
195 156 A TYR L-FRAG_0 4.310 f2f
195 211 A TYR L-FRAG_1 5.410 e2f
196 156 A TYR L-FRAG_0 4.060 f2f
196 211 A TYR L-FRAG_1 5.220 e2f
197 156 A TYR L-FRAG_0 3.880 f2f
197 211 A TYR L-FRAG_1 5.480 e2f
198 156 A TYR L-FRAG_0 3.960 f2f
198 211 A TYR L-FRAG_1 5.310 e2f
198 231 A TRP L-FRAG_1 5.380 e2f
199 156 A TYR L-FRAG_0 4.240 f2f
199 231 A TRP L-FRAG_1 4.730 e2f
200 156 A TYR L-FRAG_0 4.160 f2f
201 156 A TYR L-FRAG_0 3.870 f2f
201 231 A TRP L-FRAG_1 5.310 e2f
202 156 A TYR L-FRAG_0 4.040 f2f
202 211 A TYR L-FRAG_1 5.440 e2f
202 231 A TRP L-FRAG_1 5.180 e2f
203 156 A TYR L-FRAG_0 4.280 f2f
203 231 A TRP L-FRAG_1 5.160 e2f
204 156 A TYR L-FRAG_0 3.890 f2f
204 211 A TYR L-FRAG_1 5.160 e2f
205 156 A TYR L-FRAG_0 4.190 f2f
205 211 A TYR L-FRAG_1 5.250 e2f
206 156 A TYR L-FRAG_0 3.770 f2f
206 211 A TYR L-FRAG_1 5.490 e2f
206 231 A TRP L-FRAG_1 5.320 e2f
207 156 A TYR L-FRAG_0 4.270 f2f
207 231 A TRP L-FRAG_1 5.460 e2f
208 156 A TYR L-FRAG_0 3.900 f2f
208 157 A PHE L-FRAG_1 5.450 e2f
208 211 A TYR L-FRAG_1 4.970 e2f
208 231 A TRP L-FRAG_1 5.470 e2f
209 156 A TYR L-FRAG_0 3.970 f2f
209 231 A TRP L-FRAG_1 5.400 e2f
210 156 A TYR L-FRAG_0 3.800 f2f
211 156 A TYR L-FRAG_0 4.380 f2f
211 211 A TYR L-FRAG_1 5.380 e2f
212 156 A TYR L-FRAG_0 4.020 f2f
212 211 A TYR L-FRAG_1 5.210 e2f
213 156 A TYR L-FRAG_0 4.320 f2f
213 231 A TRP L-FRAG_1 5.110 e2f
214 156 A TYR L-FRAG_0 4.030 f2f
214 211 A TYR L-FRAG_1 5.440 e2f
214 231 A TRP L-FRAG_1 5.250 e2f
215 156 A TYR L-FRAG_0 4.210 f2f
215 231 A TRP L-FRAG_1 5.430 e2f
216 156 A TYR L-FRAG_0 4.050 f2f
216 211 A TYR L-FRAG_1 5.060 e2f
216 231 A TRP L-FRAG_1 4.960 e2f
217 156 A TYR L-FRAG_0 4.230 f2f
217 231 A TRP L-FRAG_1 5.310 e2f
218 156 A TYR L-FRAG_0 3.830 f2f
218 231 A TRP L-FRAG_1 5.460 e2f
219 156 A TYR L-FRAG_0 3.900 f2f
219 211 A TYR L-FRAG_1 5.220 e2f
220 156 A TYR L-FRAG_0 4.000 f2f
220 211 A TYR L-FRAG_1 4.990 e2f
221 156 A TYR L-FRAG_0 4.300 f2f
221 211 A TYR L-FRAG_1 5.160 e2f
222 156 A TYR L-FRAG_0 3.930 f2f
222 231 A TRP L-FRAG_1 5.390 e2f
223 156 A TYR L-FRAG_0 4.270 f2f
224 156 A TYR L-FRAG_0 4.390 f2f
224 231 A TRP L-FRAG_1 5.010 e2f
225 156 A TYR L-FRAG_0 3.950 f2f
225 211 A TYR L-FRAG_1 5.140 e2f
226 156 A TYR L-FRAG_0 3.750 f2f
226 211 A TYR L-FRAG_1 5.330 e2f
227 156 A TYR L-FRAG_0 3.990 f2f
227 231 A TRP L-FRAG_1 5.470 e2f
228 156 A TYR L-FRAG_0 3.600 f2f
228 211 A TYR L-FRAG_1 5.440 e2f
228 231 A TRP L-FRAG_1 5.300 e2f
229 156 A TYR L-FRAG_0 3.800 f2f
229 211 A TYR L-FRAG_1 5.470 e2f
230 156 A TYR L-FRAG_0 3.810 f2f
230 211 A TYR L-FRAG_1 5.040 e2f
230 231 A TRP L-FRAG_1 5.110 e2f
231 156 A TYR L-FRAG_0 3.910 f2f
231 231 A TRP L-FRAG_1 5.400 e2f
232 156 A TYR L-FRAG_0 4.070 f2f
233 156 A TYR L-FRAG_0 3.870 f2f
234 156 A TYR L-FRAG_0 3.870 f2f
234 157 A PHE L-FRAG_1 5.240 e2f
235 156 A TYR L-FRAG_0 3.790 f2f
236 156 A TYR L-FRAG_0 4.040 f2f
236 231 A TRP L-FRAG_1 5.460 e2f
237 156 A TYR L-FRAG_0 4.020 f2f
238 156 A TYR L-FRAG_0 4.090 f2f
238 231 A TRP L-FRAG_1 5.110 e2f
239 156 A TYR L-FRAG_0 3.850 f2f
239 231 A TRP L-FRAG_1 5.360 e2f
240 156 A TYR L-FRAG_0 3.600 f2f
240 231 A TRP L-FRAG_1 5.360 e2f
241 156 A TYR L-FRAG_0 3.760 f2f
241 211 A TYR L-FRAG_1 5.340 e2f
241 231 A TRP L-FRAG_1 5.490 e2f
242 156 A TYR L-FRAG_0 4.120 f2f
242 211 A TYR L-FRAG_1 5.210 e2f
243 156 A TYR L-FRAG_0 4.230 f2f
244 156 A TYR L-FRAG_0 4.300 f2f
244 211 A TYR L-FRAG_1 5.130 e2f
245 156 A TYR L-FRAG_0 3.630 f2f
245 211 A TYR L-FRAG_1 4.980 e2f
246 156 A TYR L-FRAG_0 3.960 f2f
247 156 A TYR L-FRAG_0 3.560 f2f
248 156 A TYR L-FRAG_0 4.110 f2f
249 156 A TYR L-FRAG_0 3.890 f2f
250 156 A TYR L-FRAG_0 4.000 f2f
251 156 A TYR L-FRAG_0 3.760 f2f
251 211 A TYR L-FRAG_1 5.410 e2f
252 156 A TYR L-FRAG_0 4.200 f2f
252 211 A TYR L-FRAG_1 5.020 e2f
252 231 A TRP L-FRAG_1 5.360 e2f
253 156 A TYR L-FRAG_0 3.790 f2f
253 211 A TYR L-FRAG_1 4.870 e2f
254 156 A TYR L-FRAG_0 4.040 f2f
254 211 A TYR L-FRAG_1 5.320 e2f
255 156 A TYR L-FRAG_0 3.900 f2f
255 211 A TYR L-FRAG_1 5.330 e2f
256 156 A TYR L-FRAG_0 3.750 f2f
256 231 A TRP L-FRAG_1 5.300 e2f
257 156 A TYR L-FRAG_0 3.960 f2f
257 231 A TRP L-FRAG_1 5.030 e2f
258 156 A TYR L-FRAG_0 3.990 f2f
258 211 A TYR L-FRAG_1 5.120 e2f
259 156 A TYR L-FRAG_0 3.910 f2f
259 211 A TYR L-FRAG_1 5.180 e2f
259 231 A TRP L-FRAG_1 5.020 e2f
260 156 A TYR L-FRAG_0 4.180 f2f
260 231 A TRP L-FRAG_1 5.310 e2f
261 156 A TYR L-FRAG_0 4.100 f2f
261 211 A TYR L-FRAG_1 5.010 e2f
261 231 A TRP L-FRAG_1 5.420 e2f
262 156 A TYR L-FRAG_0 3.710 f2f
262 231 A TRP L-FRAG_1 5.440 e2f
263 156 A TYR L-FRAG_0 4.000 f2f
263 231 A TRP L-FRAG_1 4.510 e2f
264 156 A TYR L-FRAG_0 4.230 f2f
265 156 A TYR L-FRAG_0 3.480 f2f
266 156 A TYR L-FRAG_0 4.150 f2f
266 211 A TYR L-FRAG_1 5.240 e2f
267 156 A TYR L-FRAG_0 3.950 f2f
267 211 A TYR L-FRAG_1 5.050 e2f
267 231 A TRP L-FRAG_1 5.220 e2f
268 156 A TYR L-FRAG_0 4.210 f2f
268 211 A TYR L-FRAG_1 5.190 e2f
269 156 A TYR L-FRAG_0 4.380 f2f
269 211 A TYR L-FRAG_1 5.160 e2f
269 231 A TRP L-FRAG_1 4.810 e2f
270 156 A TYR L-FRAG_0 3.920 f2f
270 211 A TYR L-FRAG_1 5.230 e2f
270 231 A TRP L-FRAG_1 5.060 e2f
271 156 A TYR L-FRAG_0 4.140 f2f
271 211 A TYR L-FRAG_1 4.930 e2f
272 156 A TYR L-FRAG_0 4.350 f2f
273 156 A TYR L-FRAG_0 4.070 f2f
273 157 A PHE L-FRAG_1 5.360 e2f
273 211 A TYR L-FRAG_1 5.050 e2f
273 231 A TRP L-FRAG_1 5.390 e2f
274 156 A TYR L-FRAG_0 3.950 f2f
274 211 A TYR L-FRAG_1 5.170 e2f
275 156 A TYR L-FRAG_0 4.120 f2f
275 211 A TYR L-FRAG_1 5.160 e2f
276 156 A TYR L-FRAG_0 4.230 f2f
276 211 A TYR L-FRAG_1 5.430 e2f
276 231 A TRP L-FRAG_1 5.410 e2f
277 156 A TYR L-FRAG_0 4.330 f2f
277 211 A TYR L-FRAG_1 5.130 e2f
278 156 A TYR L-FRAG_0 4.070 f2f
278 231 A TRP L-FRAG_1 5.370 e2f
279 156 A TYR L-FRAG_0 3.660 f2f
279 211 A TYR L-FRAG_1 5.320 e2f
279 231 A TRP L-FRAG_1 5.110 e2f
280 156 A TYR L-FRAG_0 3.930 f2f
280 231 A TRP L-FRAG_1 5.310 e2f
281 156 A TYR L-FRAG_0 4.160 f2f
281 211 A TYR L-FRAG_1 5.270 e2f
281 231 A TRP L-FRAG_1 5.220 e2f
282 156 A TYR L-FRAG_0 3.810 f2f
283 156 A TYR L-FRAG_0 4.000 f2f
283 211 A TYR L-FRAG_1 5.150 e2f
283 231 A TRP L-FRAG_1 5.240 e2f
284 156 A TYR L-FRAG_0 3.980 f2f
284 211 A TYR L-FRAG_1 5.340 e2f
284 231 A TRP L-FRAG_1 5.220 e2f
285 156 A TYR L-FRAG_0 4.220 f2f
285 211 A TYR L-FRAG_1 4.710 e2f
286 156 A TYR L-FRAG_0 4.380 f2f
287 156 A TYR L-FRAG_0 4.350 f2f
287 211 A TYR L-FRAG_1 5.490 e2f
287 231 A TRP L-FRAG_1 4.840 e2f
288 156 A TYR L-FRAG_0 4.350 f2f
288 211 A TYR L-FRAG_1 5.500 e2f
289 156 A TYR L-FRAG_0 4.090 f2f
290 156 A TYR L-FRAG_0 3.900 f2f
290 211 A TYR L-FRAG_1 4.930 e2f
290 231 A TRP L-FRAG_1 4.990 e2f
291 156 A TYR L-FRAG_0 4.280 f2f
291 211 A TYR L-FRAG_1 5.310 e2f
292 156 A TYR L-FRAG_0 4.030 f2f
292 231 A TRP L-FRAG_1 5.280 e2f
293 156 A TYR L-FRAG_0 3.950 f2f
293 231 A TRP L-FRAG_1 5.230 e2f
294 156 A TYR L-FRAG_0 4.190 f2f
294 211 A TYR L-FRAG_1 5.210 e2f
295 156 A TYR L-FRAG_0 4.130 f2f
295 231 A TRP L-FRAG_1 5.150 e2f
296 156 A TYR L-FRAG_0 3.950 f2f
296 231 A TRP L-FRAG_1 5.380 e2f
298 156 A TYR L-FRAG_0 4.070 f2f
299 156 A TYR L-FRAG_0 4.080 f2f
299 211 A TYR L-FRAG_1 5.270 e2f
300 156 A TYR L-FRAG_0 4.140 f2f
300 231 A TRP L-FRAG_1 5.400 e2f
301 156 A TYR L-FRAG_0 4.310 f2f
301 231 A TRP L-FRAG_1 5.440 e2f
302 156 A TYR L-FRAG_0 4.180 f2f
302 157 A PHE L-FRAG_1 5.290 e2f
302 211 A TYR L-FRAG_1 5.310 e2f
302 231 A TRP L-FRAG_1 5.430 e2f
303 156 A TYR L-FRAG_0 4.340 f2f
303 231 A TRP L-FRAG_1 5.110 e2f
304 156 A TYR L-FRAG_0 4.030 f2f
304 211 A TYR L-FRAG_1 5.400 e2f
305 211 A TYR L-FRAG_1 5.290 e2f
305 231 A TRP L-FRAG_1 4.790 e2f
306 156 A TYR L-FRAG_0 3.790 f2f
306 211 A TYR L-FRAG_1 5.420 e2f
306 231 A TRP L-FRAG_1 4.800 e2f
307 156 A TYR L-FRAG_0 4.000 f2f
307 211 A TYR L-FRAG_1 5.040 e2f
307 231 A TRP L-FRAG_1 4.850 e2f
308 211 A TYR L-FRAG_1 5.380 e2f
309 156 A TYR L-FRAG_0 4.240 f2f
309 211 A TYR L-FRAG_1 5.040 e2f
311 156 A TYR L-FRAG_0 3.830 f2f
311 211 A TYR L-FRAG_1 5.110 e2f
311 231 A TRP L-FRAG_1 4.620 e2f
312 156 A TYR L-FRAG_0 4.020 f2f
312 211 A TYR L-FRAG_1 5.220 e2f
312 231 A TRP L-FRAG_1 5.370 e2f
313 156 A TYR L-FRAG_0 4.350 f2f
314 156 A TYR L-FRAG_0 4.210 f2f
315 156 A TYR L-FRAG_0 4.320 f2f
315 211 A TYR L-FRAG_1 5.360 e2f
315 231 A TRP L-FRAG_1 5.170 e2f
316 156 A TYR L-FRAG_0 3.970 f2f
316 211 A TYR L-FRAG_1 5.080 e2f
317 156 A TYR L-FRAG_0 4.070 f2f
318 156 A TYR L-FRAG_0 3.770 f2f
318 211 A TYR L-FRAG_1 5.130 e2f
318 231 A TRP L-FRAG_1 4.800 e2f
319 156 A TYR L-FRAG_0 4.380 f2f
319 211 A TYR L-FRAG_1 5.270 e2f
319 231 A TRP L-FRAG_1 5.220 e2f
320 156 A TYR L-FRAG_0 4.080 f2f
320 157 A PHE L-FRAG_1 5.450 e2f
320 211 A TYR L-FRAG_1 4.940 e2f
322 156 A TYR L-FRAG_0 4.010 f2f
322 211 A TYR L-FRAG_1 5.440 e2f
322 231 A TRP L-FRAG_1 5.010 e2f
323 156 A TYR L-FRAG_0 4.200 f2f
323 211 A TYR L-FRAG_1 5.120 e2f
323 231 A TRP L-FRAG_1 5.450 e2f
324 156 A TYR L-FRAG_0 4.260 f2f
324 211 A TYR L-FRAG_1 5.010 e2f
325 211 A TYR L-FRAG_1 5.140 e2f
325 231 A TRP L-FRAG_1 5.240 e2f
327 156 A TYR L-FRAG_0 4.050 f2f
327 231 A TRP L-FRAG_1 5.490 e2f
328 156 A TYR L-FRAG_0 4.370 f2f
328 211 A TYR L-FRAG_1 5.370 e2f
329 156 A TYR L-FRAG_0 3.670 f2f
329 157 A PHE L-FRAG_1 5.370 e2f
329 211 A TYR L-FRAG_1 5.310 e2f
330 156 A TYR L-FRAG_0 4.160 f2f
330 211 A TYR L-FRAG_1 4.990 e2f
331 156 A TYR L-FRAG_0 4.210 f2f
331 211 A TYR L-FRAG_1 5.320 e2f
332 156 A TYR L-FRAG_0 4.130 f2f
332 211 A TYR L-FRAG_1 5.440 e2f
332 231 A TRP L-FRAG_1 5.120 e2f
333 156 A TYR L-FRAG_0 4.080 f2f
333 211 A TYR L-FRAG_1 5.230 e2f
334 156 A TYR L-FRAG_0 3.970 f2f
334 211 A TYR L-FRAG_1 5.420 e2f
335 156 A TYR L-FRAG_0 4.000 f2f
335 211 A TYR L-FRAG_1 5.040 e2f
335 231 A TRP L-FRAG_1 4.980 e2f
336 156 A TYR L-FRAG_0 4.170 f2f
336 211 A TYR L-FRAG_1 5.180 e2f
337 156 A TYR L-FRAG_0 4.230 f2f
337 211 A TYR L-FRAG_1 5.150 e2f
338 211 A TYR L-FRAG_1 5.250 e2f
338 231 A TRP L-FRAG_1 5.170 e2f
339 156 A TYR L-FRAG_0 4.160 f2f
339 211 A TYR L-FRAG_1 5.360 e2f
339 231 A TRP L-FRAG_1 5.240 e2f
340 156 A TYR L-FRAG_0 3.880 f2f
341 156 A TYR L-FRAG_0 3.670 f2f
341 231 A TRP L-FRAG_1 5.420 e2f
342 156 A TYR L-FRAG_0 3.860 f2f
342 211 A TYR L-FRAG_1 5.180 e2f
343 156 A TYR L-FRAG_0 4.220 f2f
343 211 A TYR L-FRAG_1 5.040 e2f
344 156 A TYR L-FRAG_0 4.000 f2f
344 211 A TYR L-FRAG_1 4.940 e2f
345 156 A TYR L-FRAG_0 4.040 f2f
346 156 A TYR L-FRAG_0 4.190 f2f
346 211 A TYR L-FRAG_1 5.240 e2f
347 156 A TYR L-FRAG_0 4.000 f2f
347 157 A PHE L-FRAG_1 5.440 e2f
347 211 A TYR L-FRAG_1 5.380 e2f
347 231 A TRP L-FRAG_1 5.360 e2f
348 156 A TYR L-FRAG_0 4.010 f2f
348 157 A PHE L-FRAG_1 5.070 e2f
349 156 A TYR L-FRAG_0 3.860 f2f
349 157 A PHE L-FRAG_1 5.290 e2f
350 156 A TYR L-FRAG_0 3.880 f2f
350 211 A TYR L-FRAG_1 5.060 e2f
351 156 A TYR L-FRAG_0 3.710 f2f
351 211 A TYR L-FRAG_1 4.970 e2f
351 231 A TRP L-FRAG_1 5.240 e2f
352 156 A TYR L-FRAG_0 4.100 f2f
352 211 A TYR L-FRAG_1 4.880 e2f
353 156 A TYR L-FRAG_0 4.040 f2f
353 211 A TYR L-FRAG_1 5.290 e2f
354 156 A TYR L-FRAG_0 4.010 f2f
355 156 A TYR L-FRAG_0 4.050 f2f
356 156 A TYR L-FRAG_0 4.000 f2f
356 211 A TYR L-FRAG_1 5.060 e2f
356 231 A TRP L-FRAG_1 5.470 e2f
357 156 A TYR L-FRAG_0 4.290 f2f
357 211 A TYR L-FRAG_1 5.010 e2f
358 156 A TYR L-FRAG_0 4.090 f2f
358 211 A TYR L-FRAG_1 5.190 e2f
358 231 A TRP L-FRAG_1 5.450 e2f
359 156 A TYR L-FRAG_0 4.390 f2f
359 211 A TYR L-FRAG_1 5.300 e2f
359 231 A TRP L-FRAG_1 5.190 e2f
360 156 A TYR L-FRAG_0 3.680 f2f
360 211 A TYR L-FRAG_1 4.970 e2f
360 231 A TRP L-FRAG_1 5.010 e2f
361 211 A TYR L-FRAG_1 5.140 e2f
361 231 A TRP L-FRAG_1 5.080 e2f
362 156 A TYR L-FRAG_0 3.980 f2f
362 211 A TYR L-FRAG_1 5.240 e2f
363 156 A TYR L-FRAG_0 3.970 f2f
363 211 A TYR L-FRAG_1 5.230 e2f
364 156 A TYR L-FRAG_0 4.090 f2f
364 211 A TYR L-FRAG_1 4.800 e2f
365 156 A TYR L-FRAG_0 4.380 f2f
365 211 A TYR L-FRAG_1 5.250 e2f
365 231 A TRP L-FRAG_1 5.420 e2f
366 156 A TYR L-FRAG_0 4.200 f2f
366 211 A TYR L-FRAG_1 5.120 e2f
366 231 A TRP L-FRAG_1 5.370 e2f
367 156 A TYR L-FRAG_0 3.970 f2f
367 211 A TYR L-FRAG_1 5.110 e2f
368 156 A TYR L-FRAG_0 4.290 f2f
368 211 A TYR L-FRAG_1 4.940 e2f
369 156 A TYR L-FRAG_0 4.020 f2f
369 211 A TYR L-FRAG_1 5.220 e2f
370 156 A TYR L-FRAG_0 4.320 f2f
370 211 A TYR L-FRAG_1 5.250 e2f
370 231 A TRP L-FRAG_1 5.110 e2f
371 156 A TYR L-FRAG_0 4.010 f2f
372 156 A TYR L-FRAG_0 4.110 f2f
372 211 A TYR L-FRAG_1 5.370 e2f
372 231 A TRP L-FRAG_1 5.240 e2f
373 156 A TYR L-FRAG_0 3.770 f2f
373 231 A TRP L-FRAG_1 4.820 e2f
374 156 A TYR L-FRAG_0 4.060 f2f
374 211 A TYR L-FRAG_1 5.160 e2f
374 231 A TRP L-FRAG_1 5.470 e2f
375 156 A TYR L-FRAG_0 3.840 f2f
375 211 A TYR L-FRAG_1 5.490 e2f
376 156 A TYR L-FRAG_0 3.980 f2f
376 231 A TRP L-FRAG_1 5.000 e2f
377 156 A TYR L-FRAG_0 4.010 f2f
377 211 A TYR L-FRAG_1 5.490 e2f
378 156 A TYR L-FRAG_0 4.050 f2f
379 156 A TYR L-FRAG_0 3.950 f2f
379 211 A TYR L-FRAG_1 5.300 e2f
380 156 A TYR L-FRAG_0 4.240 f2f
380 231 A TRP L-FRAG_1 5.270 e2f
381 156 A TYR L-FRAG_0 4.250 f2f
381 211 A TYR L-FRAG_1 4.990 e2f
382 156 A TYR L-FRAG_0 4.020 f2f
382 211 A TYR L-FRAG_1 5.360 e2f
382 231 A TRP L-FRAG_1 5.270 e2f
383 211 A TYR L-FRAG_1 5.270 e2f
383 231 A TRP L-FRAG_1 5.220 e2f
384 156 A TYR L-FRAG_0 4.040 f2f
384 211 A TYR L-FRAG_1 4.920 e2f
385 156 A TYR L-FRAG_0 3.970 f2f
385 211 A TYR L-FRAG_1 5.140 e2f
386 156 A TYR L-FRAG_0 4.050 f2f
386 231 A TRP L-FRAG_1 5.370 e2f
387 156 A TYR L-FRAG_0 3.880 f2f
387 211 A TYR L-FRAG_1 5.160 e2f
388 156 A TYR L-FRAG_0 4.220 f2f
388 211 A TYR L-FRAG_1 5.060 e2f
388 231 A TRP L-FRAG_1 5.340 e2f
389 156 A TYR L-FRAG_0 4.200 f2f
389 211 A TYR L-FRAG_1 5.130 e2f
390 156 A TYR L-FRAG_0 4.050 f2f
390 211 A TYR L-FRAG_1 5.140 e2f
390 231 A TRP L-FRAG_1 5.410 e2f
391 156 A TYR L-FRAG_0 3.970 f2f
391 211 A TYR L-FRAG_1 5.300 e2f
392 156 A TYR L-FRAG_0 4.330 f2f
392 211 A TYR L-FRAG_1 5.070 e2f
393 156 A TYR L-FRAG_0 3.680 f2f
393 231 A TRP L-FRAG_1 4.710 e2f
394 156 A TYR L-FRAG_0 4.230 f2f
394 211 A TYR L-FRAG_1 5.050 e2f
395 156 A TYR L-FRAG_0 4.070 f2f
395 211 A TYR L-FRAG_1 5.080 e2f
396 156 A TYR L-FRAG_0 4.010 f2f
397 156 A TYR L-FRAG_0 4.080 f2f
397 211 A TYR L-FRAG_1 5.060 e2f
397 231 A TRP L-FRAG_1 5.240 e2f
398 156 A TYR L-FRAG_0 4.000 f2f
398 211 A TYR L-FRAG_1 5.120 e2f
399 156 A TYR L-FRAG_0 3.660 f2f
399 211 A TYR L-FRAG_1 4.790 e2f
399 231 A TRP L-FRAG_1 5.290 e2f
400 156 A TYR L-FRAG_0 4.370 f2f
400 211 A TYR L-FRAG_1 4.940 e2f
401 156 A TYR L-FRAG_0 3.920 f2f
401 157 A PHE L-FRAG_1 5.230 e2f
401 211 A TYR L-FRAG_1 5.260 e2f
402 156 A TYR L-FRAG_0 3.780 f2f
402 231 A TRP L-FRAG_1 5.470 e2f
403 156 A TYR L-FRAG_0 4.220 f2f
404 156 A TYR L-FRAG_0 3.860 f2f
404 211 A TYR L-FRAG_1 5.210 e2f
404 231 A TRP L-FRAG_1 5.210 e2f
405 156 A TYR L-FRAG_0 3.780 f2f
405 211 A TYR L-FRAG_1 5.160 e2f
406 156 A TYR L-FRAG_0 3.840 f2f
406 211 A TYR L-FRAG_1 5.410 e2f
407 156 A TYR L-FRAG_0 4.130 f2f
407 211 A TYR L-FRAG_1 5.030 e2f
408 156 A TYR L-FRAG_0 4.050 f2f
408 211 A TYR L-FRAG_1 4.890 e2f
408 231 A TRP L-FRAG_1 5.140 e2f
409 156 A TYR L-FRAG_0 4.270 f2f
409 211 A TYR L-FRAG_1 4.990 e2f
409 231 A TRP L-FRAG_1 5.230 e2f
410 156 A TYR L-FRAG_0 4.130 f2f
410 211 A TYR L-FRAG_1 5.110 e2f
411 156 A TYR L-FRAG_0 3.770 f2f
412 156 A TYR L-FRAG_0 3.970 f2f
412 211 A TYR L-FRAG_1 4.920 e2f
413 156 A TYR L-FRAG_0 4.020 f2f
413 211 A TYR L-FRAG_1 5.180 e2f
414 156 A TYR L-FRAG_0 4.110 f2f
414 211 A TYR L-FRAG_1 5.440 e2f
415 156 A TYR L-FRAG_0 3.910 f2f
415 211 A TYR L-FRAG_1 5.140 e2f
416 156 A TYR L-FRAG_0 4.120 f2f
416 211 A TYR L-FRAG_1 5.040 e2f
417 156 A TYR L-FRAG_0 4.120 f2f
417 211 A TYR L-FRAG_1 5.060 e2f
417 231 A TRP L-FRAG_1 5.410 e2f
418 156 A TYR L-FRAG_0 4.110 f2f
418 211 A TYR L-FRAG_1 5.420 e2f
418 231 A TRP L-FRAG_1 4.940 e2f
419 156 A TYR L-FRAG_0 4.170 f2f
419 211 A TYR L-FRAG_1 5.120 e2f
419 231 A TRP L-FRAG_1 5.330 e2f
420 156 A TYR L-FRAG_0 4.100 f2f
420 211 A TYR L-FRAG_1 5.400 e2f
420 231 A TRP L-FRAG_1 5.250 e2f
421 156 A TYR L-FRAG_0 4.390 f2f
421 211 A TYR L-FRAG_1 5.120 e2f
421 231 A TRP L-FRAG_1 5.190 e2f
422 156 A TYR L-FRAG_0 3.940 f2f
422 211 A TYR L-FRAG_1 4.670 e2f
423 156 A TYR L-FRAG_0 4.020 f2f
423 211 A TYR L-FRAG_1 4.960 e2f
424 156 A TYR L-FRAG_0 4.390 f2f
424 211 A TYR L-FRAG_1 5.190 e2f
425 156 A TYR L-FRAG_0 4.390 f2f
425 211 A TYR L-FRAG_1 5.140 e2f
426 156 A TYR L-FRAG_0 4.240 f2f
426 211 A TYR L-FRAG_1 5.320 e2f
426 231 A TRP L-FRAG_1 5.090 e2f
427 156 A TYR L-FRAG_0 4.100 f2f
427 211 A TYR L-FRAG_1 5.060 e2f
428 156 A TYR L-FRAG_0 4.290 f2f
428 211 A TYR L-FRAG_1 5.040 e2f
428 231 A TRP L-FRAG_1 5.400 e2f
429 156 A TYR L-FRAG_0 4.300 f2f
429 211 A TYR L-FRAG_1 5.210 e2f
430 156 A TYR L-FRAG_0 4.100 f2f
430 211 A TYR L-FRAG_1 5.190 e2f
430 231 A TRP L-FRAG_1 5.180 e2f
431 156 A TYR L-FRAG_0 3.870 f2f
431 211 A TYR L-FRAG_1 5.370 e2f
431 231 A TRP L-FRAG_1 5.140 e2f
432 156 A TYR L-FRAG_0 3.970 f2f
433 156 A TYR L-FRAG_0 4.160 f2f
433 211 A TYR L-FRAG_1 5.160 e2f
434 156 A TYR L-FRAG_0 3.620 f2f
434 211 A TYR L-FRAG_1 5.270 e2f
435 156 A TYR L-FRAG_0 3.960 f2f
435 211 A TYR L-FRAG_1 5.080 e2f
435 231 A TRP L-FRAG_1 5.280 e2f
436 156 A TYR L-FRAG_0 3.620 f2f
436 211 A TYR L-FRAG_1 5.280 e2f
436 231 A TRP L-FRAG_1 4.790 e2f
437 156 A TYR L-FRAG_0 3.920 f2f
437 211 A TYR L-FRAG_1 5.020 e2f
437 231 A TRP L-FRAG_1 5.420 e2f
438 156 A TYR L-FRAG_0 4.190 f2f
438 211 A TYR L-FRAG_1 4.890 e2f
439 156 A TYR L-FRAG_0 4.150 f2f
439 211 A TYR L-FRAG_1 5.430 e2f
439 231 A TRP L-FRAG_1 5.400 e2f
440 156 A TYR L-FRAG_0 3.760 f2f
440 211 A TYR L-FRAG_1 5.310 e2f
441 156 A TYR L-FRAG_0 4.380 f2f
442 156 A TYR L-FRAG_0 4.240 f2f
442 211 A TYR L-FRAG_1 5.130 e2f
442 231 A TRP L-FRAG_1 5.380 e2f
443 156 A TYR L-FRAG_0 4.140 f2f
443 211 A TYR L-FRAG_1 5.130 e2f
443 231 A TRP L-FRAG_1 5.470 e2f
444 156 A TYR L-FRAG_0 4.230 f2f
445 156 A TYR L-FRAG_0 4.340 f2f
446 156 A TYR L-FRAG_0 3.770 f2f
447 156 A TYR L-FRAG_0 4.120 f2f
447 211 A TYR L-FRAG_1 4.790 e2f
448 156 A TYR L-FRAG_0 4.340 f2f
449 156 A TYR L-FRAG_0 4.200 f2f
449 211 A TYR L-FRAG_1 5.280 e2f
450 156 A TYR L-FRAG_0 4.240 f2f
450 231 A TRP L-FRAG_1 5.370 e2f
451 156 A TYR L-FRAG_0 3.670 f2f
451 211 A TYR L-FRAG_1 5.170 e2f
451 231 A TRP L-FRAG_1 4.960 e2f
452 156 A TYR L-FRAG_0 4.020 f2f
452 211 A TYR L-FRAG_1 5.130 e2f
453 156 A TYR L-FRAG_0 3.830 f2f
453 211 A TYR L-FRAG_1 5.130 e2f
454 156 A TYR L-FRAG_0 4.100 f2f
454 211 A TYR L-FRAG_1 4.990 e2f
454 231 A TRP L-FRAG_1 5.270 e2f
455 156 A TYR L-FRAG_0 3.780 f2f
455 211 A TYR L-FRAG_1 4.980 e2f
456 156 A TYR L-FRAG_0 4.040 f2f
456 211 A TYR L-FRAG_1 5.040 e2f
457 156 A TYR L-FRAG_0 4.130 f2f
457 211 A TYR L-FRAG_1 4.780 e2f
458 156 A TYR L-FRAG_0 3.920 f2f
458 211 A TYR L-FRAG_1 5.240 e2f
458 231 A TRP L-FRAG_1 5.390 e2f
459 156 A TYR L-FRAG_0 3.980 f2f
459 211 A TYR L-FRAG_1 5.320 e2f
459 231 A TRP L-FRAG_1 5.440 e2f
460 156 A TYR L-FRAG_0 4.270 f2f
460 211 A TYR L-FRAG_1 5.130 e2f
461 156 A TYR L-FRAG_0 4.110 f2f
461 211 A TYR L-FRAG_1 5.420 e2f
462 156 A TYR L-FRAG_0 4.090 f2f
462 211 A TYR L-FRAG_1 5.340 e2f
463 156 A TYR L-FRAG_0 4.310 f2f
463 211 A TYR L-FRAG_1 5.410 e2f
464 156 A TYR L-FRAG_0 4.210 f2f
464 211 A TYR L-FRAG_1 5.230 e2f
464 231 A TRP L-FRAG_1 5.460 e2f
465 156 A TYR L-FRAG_0 3.670 f2f
465 211 A TYR L-FRAG_1 5.100 e2f
465 231 A TRP L-FRAG_1 5.480 e2f
466 156 A TYR L-FRAG_0 4.270 f2f
466 211 A TYR L-FRAG_1 5.000 e2f
467 156 A TYR L-FRAG_0 3.750 f2f
467 157 A PHE L-FRAG_1 5.170 e2f
467 211 A TYR L-FRAG_1 5.120 e2f
468 156 A TYR L-FRAG_0 3.970 f2f
468 211 A TYR L-FRAG_1 4.990 e2f
469 156 A TYR L-FRAG_0 4.020 f2f
469 211 A TYR L-FRAG_1 5.040 e2f
469 231 A TRP L-FRAG_1 5.470 e2f
470 156 A TYR L-FRAG_0 4.400 f2f
470 211 A TYR L-FRAG_1 5.430 e2f
470 231 A TRP L-FRAG_1 5.260 e2f
471 156 A TYR L-FRAG_0 4.150 f2f
471 211 A TYR L-FRAG_1 5.130 e2f
472 156 A TYR L-FRAG_0 4.150 f2f
472 211 A TYR L-FRAG_1 5.240 e2f
472 231 A TRP L-FRAG_1 5.180 e2f
473 156 A TYR L-FRAG_0 4.310 f2f
473 211 A TYR L-FRAG_1 5.040 e2f
474 156 A TYR L-FRAG_0 4.000 f2f
474 211 A TYR L-FRAG_1 5.000 e2f
475 156 A TYR L-FRAG_0 3.940 f2f
475 231 A TRP L-FRAG_1 5.290 e2f
476 156 A TYR L-FRAG_0 3.780 f2f
476 211 A TYR L-FRAG_1 4.950 e2f
477 156 A TYR L-FRAG_0 4.320 f2f
477 211 A TYR L-FRAG_1 5.020 e2f
478 156 A TYR L-FRAG_0 3.740 f2f
478 211 A TYR L-FRAG_1 5.170 e2f
479 156 A TYR L-FRAG_0 3.920 f2f
479 211 A TYR L-FRAG_1 4.810 e2f
480 156 A TYR L-FRAG_0 3.850 f2f
480 211 A TYR L-FRAG_1 5.200 e2f
481 156 A TYR L-FRAG_0 3.890 f2f
481 211 A TYR L-FRAG_1 4.690 e2f
482 156 A TYR L-FRAG_0 3.810 f2f
482 211 A TYR L-FRAG_1 4.830 e2f
483 156 A TYR L-FRAG_0 3.600 f2f
483 211 A TYR L-FRAG_1 5.010 e2f
483 231 A TRP L-FRAG_1 5.330 e2f
484 156 A TYR L-FRAG_0 3.850 f2f
484 211 A TYR L-FRAG_1 4.950 e2f
485 156 A TYR L-FRAG_0 3.650 f2f
485 211 A TYR L-FRAG_1 4.500 e2f
486 156 A TYR L-FRAG_0 3.520 f2f
487 156 A TYR L-FRAG_0 4.260 f2f
487 211 A TYR L-FRAG_1 4.890 e2f
488 156 A TYR L-FRAG_0 3.660 f2f
489 156 A TYR L-FRAG_0 3.760 f2f
489 211 A TYR L-FRAG_1 5.390 e2f
490 156 A TYR L-FRAG_0 4.130 f2f
490 211 A TYR L-FRAG_1 5.160 e2f
491 156 A TYR L-FRAG_0 4.280 f2f
491 231 A TRP L-FRAG_1 5.290 e2f
492 156 A TYR L-FRAG_0 4.050 f2f
493 156 A TYR L-FRAG_0 3.800 f2f
493 211 A TYR L-FRAG_1 5.300 e2f
494 156 A TYR L-FRAG_0 3.990 f2f
494 211 A TYR L-FRAG_1 4.990 e2f
494 231 A TRP L-FRAG_1 5.250 e2f
495 156 A TYR L-FRAG_0 3.970 f2f
495 211 A TYR L-FRAG_1 5.090 e2f
495 231 A TRP L-FRAG_1 5.490 e2f
496 156 A TYR L-FRAG_0 4.290 f2f
496 231 A TRP L-FRAG_1 5.190 e2f
497 156 A TYR L-FRAG_0 3.950 f2f
497 211 A TYR L-FRAG_1 5.420 e2f
498 156 A TYR L-FRAG_0 4.260 f2f
498 211 A TYR L-FRAG_1 5.320 e2f
498 231 A TRP L-FRAG_1 5.250 e2f
499 156 A TYR L-FRAG_0 4.000 f2f
499 211 A TYR L-FRAG_1 5.140 e2f
500 156 A TYR L-FRAG_0 4.140 f2f
501 156 A TYR L-FRAG_0 3.980 f2f
501 157 A PHE L-FRAG_1 5.090 e2f
502 156 A TYR L-FRAG_0 3.850 f2f
502 157 A PHE L-FRAG_1 5.180 e2f
503 156 A TYR L-FRAG_0 3.880 f2f
503 157 A PHE L-FRAG_1 5.150 e2f
504 157 A PHE L-FRAG_1 5.290 e2f
505 156 A TYR L-FRAG_0 4.030 f2f
506 156 A TYR L-FRAG_0 4.080 f2f
506 211 A TYR L-FRAG_1 5.020 e2f
507 156 A TYR L-FRAG_0 3.800 f2f
507 157 A PHE L-FRAG_1 5.350 e2f
508 156 A TYR L-FRAG_0 3.940 f2f
508 211 A TYR L-FRAG_1 5.220 e2f
508 231 A TRP L-FRAG_1 5.300 e2f
509 156 A TYR L-FRAG_0 3.770 f2f
509 211 A TYR L-FRAG_1 5.090 e2f
509 231 A TRP L-FRAG_1 5.190 e2f
510 156 A TYR L-FRAG_0 3.820 f2f
510 211 A TYR L-FRAG_1 5.000 e2f
511 156 A TYR L-FRAG_0 4.000 f2f
511 211 A TYR L-FRAG_1 5.320 e2f
512 156 A TYR L-FRAG_0 4.190 f2f
512 211 A TYR L-FRAG_1 5.150 e2f
513 156 A TYR L-FRAG_0 3.800 f2f
513 211 A TYR L-FRAG_1 5.020 e2f
514 156 A TYR L-FRAG_0 4.140 f2f
514 231 A TRP L-FRAG_1 5.290 e2f
515 156 A TYR L-FRAG_0 4.210 f2f
516 156 A TYR L-FRAG_0 3.890 f2f
516 211 A TYR L-FRAG_1 5.210 e2f
517 156 A TYR L-FRAG_0 3.940 f2f
517 211 A TYR L-FRAG_1 5.120 e2f
518 156 A TYR L-FRAG_0 4.060 f2f
518 231 A TRP L-FRAG_1 5.420 e2f
519 156 A TYR L-FRAG_0 3.650 f2f
519 211 A TYR L-FRAG_1 5.490 e2f
519 231 A TRP L-FRAG_1 4.710 e2f
520 156 A TYR L-FRAG_0 4.200 f2f
520 211 A TYR L-FRAG_1 5.350 e2f
520 231 A TRP L-FRAG_1 5.280 e2f
521 156 A TYR L-FRAG_0 3.750 f2f
521 211 A TYR L-FRAG_1 5.190 e2f
521 231 A TRP L-FRAG_1 5.070 e2f
522 156 A TYR L-FRAG_0 4.020 f2f
523 156 A TYR L-FRAG_0 3.410 f2f
523 211 A TYR L-FRAG_1 5.220 e2f
523 231 A TRP L-FRAG_1 5.260 e2f
524 156 A TYR L-FRAG_0 4.100 f2f
524 211 A TYR L-FRAG_1 5.500 e2f
525 156 A TYR L-FRAG_0 3.960 f2f
526 156 A TYR L-FRAG_0 3.960 f2f
526 211 A TYR L-FRAG_1 4.820 e2f
527 156 A TYR L-FRAG_0 4.200 f2f
528 156 A TYR L-FRAG_0 3.960 f2f
528 211 A TYR L-FRAG_1 4.910 e2f
529 156 A TYR L-FRAG_0 3.890 f2f
529 211 A TYR L-FRAG_1 5.270 e2f
530 156 A TYR L-FRAG_0 3.790 f2f
530 211 A TYR L-FRAG_1 4.920 e2f
531 156 A TYR L-FRAG_0 4.060 f2f
531 157 A PHE L-FRAG_1 5.290 e2f
532 156 A TYR L-FRAG_0 3.870 f2f
532 211 A TYR L-FRAG_1 5.380 e2f
533 156 A TYR L-FRAG_0 3.900 f2f
534 156 A TYR L-FRAG_0 3.870 f2f
534 211 A TYR L-FRAG_1 4.980 e2f
534 231 A TRP L-FRAG_1 5.440 e2f
535 156 A TYR L-FRAG_0 3.470 f2f
535 211 A TYR L-FRAG_1 4.980 e2f
536 156 A TYR L-FRAG_0 4.220 f2f
536 211 A TYR L-FRAG_1 5.370 e2f
536 231 A TRP L-FRAG_1 4.810 e2f
537 156 A TYR L-FRAG_0 3.960 f2f
537 211 A TYR L-FRAG_1 5.280 e2f
537 231 A TRP L-FRAG_1 5.190 e2f
538 156 A TYR L-FRAG_0 4.330 f2f
538 211 A TYR L-FRAG_1 5.010 e2f
538 231 A TRP L-FRAG_1 5.290 e2f
539 156 A TYR L-FRAG_0 3.920 f2f
540 156 A TYR L-FRAG_0 4.040 f2f
540 211 A TYR L-FRAG_1 5.220 e2f
540 231 A TRP L-FRAG_1 5.400 e2f
541 156 A TYR L-FRAG_0 4.010 f2f
541 211 A TYR L-FRAG_1 5.200 e2f
542 156 A TYR L-FRAG_0 4.000 f2f
542 157 A PHE L-FRAG_1 5.480 e2f
542 211 A TYR L-FRAG_1 5.110 e2f
542 231 A TRP L-FRAG_1 5.260 e2f
543 156 A TYR L-FRAG_0 4.010 f2f
543 211 A TYR L-FRAG_1 5.340 e2f
543 231 A TRP L-FRAG_1 5.380 e2f
544 156 A TYR L-FRAG_0 4.080 f2f
544 157 A PHE L-FRAG_1 5.460 e2f
544 231 A TRP L-FRAG_1 5.310 e2f
545 156 A TYR L-FRAG_0 3.940 f2f
545 211 A TYR L-FRAG_1 5.410 e2f
545 231 A TRP L-FRAG_1 5.120 e2f
546 156 A TYR L-FRAG_0 3.480 f2f
546 211 A TYR L-FRAG_1 5.030 e2f
547 156 A TYR L-FRAG_0 3.830 f2f
547 211 A TYR L-FRAG_1 5.160 e2f
547 231 A TRP L-FRAG_1 4.520 e2f
548 156 A TYR L-FRAG_0 3.720 f2f
548 211 A TYR L-FRAG_1 5.140 e2f
548 231 A TRP L-FRAG_1 5.130 e2f
549 156 A TYR L-FRAG_0 3.640 f2f
550 156 A TYR L-FRAG_0 3.940 f2f
550 211 A TYR L-FRAG_1 5.080 e2f
551 156 A TYR L-FRAG_0 3.840 f2f
551 211 A TYR L-FRAG_1 5.390 e2f
552 156 A TYR L-FRAG_0 3.820 f2f
552 231 A TRP L-FRAG_1 5.170 e2f
553 156 A TYR L-FRAG_0 3.800 f2f
553 211 A TYR L-FRAG_1 4.750 e2f
553 231 A TRP L-FRAG_1 5.420 e2f
554 156 A TYR L-FRAG_0 4.210 f2f
554 211 A TYR L-FRAG_1 5.200 e2f
554 231 A TRP L-FRAG_1 5.380 e2f
555 156 A TYR L-FRAG_0 3.890 f2f
555 211 A TYR L-FRAG_1 5.340 e2f
556 156 A TYR L-FRAG_0 3.890 f2f
556 211 A TYR L-FRAG_1 5.100 e2f
556 231 A TRP L-FRAG_1 4.730 e2f
557 156 A TYR L-FRAG_0 3.760 f2f
557 211 A TYR L-FRAG_1 4.840 e2f
557 231 A TRP L-FRAG_1 5.500 e2f
558 156 A TYR L-FRAG_0 4.110 f2f
558 211 A TYR L-FRAG_1 5.040 e2f
558 231 A TRP L-FRAG_1 5.450 e2f
559 156 A TYR L-FRAG_0 4.090 f2f
559 211 A TYR L-FRAG_1 5.060 e2f
560 156 A TYR L-FRAG_0 3.890 f2f
560 211 A TYR L-FRAG_1 4.840 e2f
561 156 A TYR L-FRAG_0 3.640 f2f
561 231 A TRP L-FRAG_1 5.320 e2f
562 231 A TRP L-FRAG_1 4.750 e2f
563 156 A TYR L-FRAG_0 4.140 f2f
563 231 A TRP L-FRAG_1 5.040 e2f
564 211 A TYR L-FRAG_1 5.440 e2f
564 231 A TRP L-FRAG_1 5.060 e2f
565 156 A TYR L-FRAG_0 3.760 f2f
565 211 A TYR L-FRAG_1 5.090 e2f
566 156 A TYR L-FRAG_0 4.380 f2f
566 211 A TYR L-FRAG_1 5.170 e2f
566 231 A TRP L-FRAG_1 5.030 e2f
567 156 A TYR L-FRAG_0 3.960 f2f
567 211 A TYR L-FRAG_1 5.000 e2f
567 231 A TRP L-FRAG_1 5.340 e2f
568 156 A TYR L-FRAG_0 3.980 f2f
568 231 A TRP L-FRAG_1 5.390 e2f
569 156 A TYR L-FRAG_0 4.230 f2f
569 211 A TYR L-FRAG_1 5.100 e2f
569 231 A TRP L-FRAG_1 5.080 e2f
570 156 A TYR L-FRAG_0 3.900 f2f
570 211 A TYR L-FRAG_1 5.230 e2f
570 231 A TRP L-FRAG_1 5.020 e2f
571 156 A TYR L-FRAG_0 3.740 f2f
571 157 A PHE L-FRAG_1 5.130 e2f
571 211 A TYR L-FRAG_1 5.470 e2f
572 156 A TYR L-FRAG_0 4.080 f2f
573 156 A TYR L-FRAG_0 3.750 f2f
573 211 A TYR L-FRAG_1 4.980 e2f
574 156 A TYR L-FRAG_0 4.240 f2f
575 156 A TYR L-FRAG_0 4.010 f2f
576 156 A TYR L-FRAG_0 3.880 f2f
576 211 A TYR L-FRAG_1 5.120 e2f
576 231 A TRP L-FRAG_1 5.340 e2f
577 156 A TYR L-FRAG_0 3.910 f2f
577 211 A TYR L-FRAG_1 5.390 e2f
577 231 A TRP L-FRAG_1 5.100 e2f
578 156 A TYR L-FRAG_0 4.100 f2f
579 156 A TYR L-FRAG_0 3.840 f2f
580 156 A TYR L-FRAG_0 4.240 f2f
580 211 A TYR L-FRAG_1 5.070 e2f
581 156 A TYR L-FRAG_0 4.170 f2f
582 156 A TYR L-FRAG_0 4.050 f2f
583 156 A TYR L-FRAG_0 4.250 f2f
583 231 A TRP L-FRAG_1 4.150 f2f
584 156 A TYR L-FRAG_0 3.920 f2f
584 211 A TYR L-FRAG_1 5.440 e2f
584 231 A TRP L-FRAG_1 5.220 e2f
585 156 A TYR L-FRAG_0 3.720 f2f
585 211 A TYR L-FRAG_1 5.220 e2f
586 156 A TYR L-FRAG_0 4.370 f2f
586 231 A TRP L-FRAG_1 5.240 e2f
587 156 A TYR L-FRAG_0 3.730 f2f
587 211 A TYR L-FRAG_1 5.400 e2f
587 231 A TRP L-FRAG_1 4.900 e2f
588 156 A TYR L-FRAG_0 3.890 f2f
588 211 A TYR L-FRAG_1 5.390 e2f
589 156 A TYR L-FRAG_0 3.950 f2f
589 211 A TYR L-FRAG_1 5.290 e2f
590 156 A TYR L-FRAG_0 3.940 f2f
590 211 A TYR L-FRAG_1 5.160 e2f
590 231 A TRP L-FRAG_1 5.280 e2f
591 156 A TYR L-FRAG_0 3.840 f2f
591 211 A TYR L-FRAG_1 5.410 e2f
591 231 A TRP L-FRAG_1 5.030 e2f
592 156 A TYR L-FRAG_0 3.990 f2f
592 211 A TYR L-FRAG_1 5.120 e2f
592 231 A TRP L-FRAG_1 4.850 e2f
593 156 A TYR L-FRAG_0 3.620 f2f
593 211 A TYR L-FRAG_1 5.310 e2f
593 231 A TRP L-FRAG_1 5.050 e2f
594 156 A TYR L-FRAG_0 4.180 f2f
594 211 A TYR L-FRAG_1 5.290 e2f
595 156 A TYR L-FRAG_0 3.860 f2f
595 211 A TYR L-FRAG_1 5.280 e2f
596 156 A TYR L-FRAG_0 4.250 f2f
596 211 A TYR L-FRAG_1 5.200 e2f
597 156 A TYR L-FRAG_0 4.010 f2f
597 231 A TRP L-FRAG_1 5.170 e2f
598 156 A TYR L-FRAG_0 4.020 f2f
598 231 A TRP L-FRAG_1 5.450 e2f
599 156 A TYR L-FRAG_0 4.340 f2f
599 231 A TRP L-FRAG_1 5.190 e2f
600 156 A TYR L-FRAG_0 3.690 f2f
600 211 A TYR L-FRAG_1 5.050 e2f
600 231 A TRP L-FRAG_1 5.250 e2f
601 156 A TYR L-FRAG_0 4.260 f2f
601 211 A TYR L-FRAG_1 5.240 e2f
602 156 A TYR L-FRAG_0 4.090 f2f
602 211 A TYR L-FRAG_1 5.080 e2f
602 231 A TRP L-FRAG_1 4.600 e2f
603 156 A TYR L-FRAG_0 4.080 f2f
603 211 A TYR L-FRAG_1 5.310 e2f
603 231 A TRP L-FRAG_1 5.070 e2f
604 156 A TYR L-FRAG_0 3.940 f2f
605 156 A TYR L-FRAG_0 4.140 f2f
605 211 A TYR L-FRAG_1 5.100 e2f
606 156 A TYR L-FRAG_0 3.970 f2f
606 211 A TYR L-FRAG_1 4.990 e2f
607 156 A TYR L-FRAG_0 3.790 f2f
608 156 A TYR L-FRAG_0 4.200 f2f
608 211 A TYR L-FRAG_1 4.790 e2f
609 156 A TYR L-FRAG_0 4.110 f2f
609 211 A TYR L-FRAG_1 5.120 e2f
610 156 A TYR L-FRAG_0 3.880 f2f
611 156 A TYR L-FRAG_0 3.840 f2f
611 211 A TYR L-FRAG_1 5.420 e2f
612 156 A TYR L-FRAG_0 4.050 f2f
612 231 A TRP L-FRAG_1 4.790 e2f
613 156 A TYR L-FRAG_0 4.100 f2f
613 211 A TYR L-FRAG_1 5.360 e2f
613 231 A TRP L-FRAG_1 4.710 e2f
614 156 A TYR L-FRAG_0 3.650 f2f
614 211 A TYR L-FRAG_1 5.330 e2f
614 231 A TRP L-FRAG_1 4.610 e2f
615 156 A TYR L-FRAG_0 4.390 f2f
615 211 A TYR L-FRAG_1 5.390 e2f
616 156 A TYR L-FRAG_0 3.630 f2f
616 211 A TYR L-FRAG_1 5.000 e2f
616 231 A TRP L-FRAG_1 4.420 e2f
617 156 A TYR L-FRAG_0 4.170 f2f
617 231 A TRP L-FRAG_1 4.370 f2f
618 156 A TYR L-FRAG_0 4.070 f2f
618 231 A TRP L-FRAG_1 5.140 e2f
619 156 A TYR L-FRAG_0 4.210 f2f
619 211 A TYR L-FRAG_1 5.090 e2f
619 231 A TRP L-FRAG_1 4.930 e2f
620 156 A TYR L-FRAG_0 4.030 f2f
620 211 A TYR L-FRAG_1 5.080 e2f
621 156 A TYR L-FRAG_0 4.070 f2f
621 211 A TYR L-FRAG_1 4.990 e2f
622 156 A TYR L-FRAG_0 3.790 f2f
622 211 A TYR L-FRAG_1 5.340 e2f
623 156 A TYR L-FRAG_0 4.000 f2f
623 211 A TYR L-FRAG_1 5.030 e2f
623 231 A TRP L-FRAG_1 5.010 e2f
624 156 A TYR L-FRAG_0 3.880 f2f
624 211 A TYR L-FRAG_1 5.390 e2f
624 231 A TRP L-FRAG_1 5.460 e2f
625 156 A TYR L-FRAG_0 3.960 f2f
625 231 A TRP L-FRAG_1 5.050 e2f
626 156 A TYR L-FRAG_0 3.900 f2f
626 211 A TYR L-FRAG_1 5.210 e2f
626 231 A TRP L-FRAG_1 5.060 e2f
627 156 A TYR L-FRAG_0 3.820 f2f
627 211 A TYR L-FRAG_1 4.890 e2f
627 231 A TRP L-FRAG_1 5.390 e2f
628 156 A TYR L-FRAG_0 3.880 f2f
628 211 A TYR L-FRAG_1 5.000 e2f
629 156 A TYR L-FRAG_0 3.620 f2f
629 211 A TYR L-FRAG_1 5.440 e2f
630 156 A TYR L-FRAG_0 4.360 f2f
630 231 A TRP L-FRAG_1 5.220 e2f
631 156 A TYR L-FRAG_0 3.970 f2f
632 156 A TYR L-FRAG_0 3.940 f2f
632 211 A TYR L-FRAG_1 5.450 e2f
633 156 A TYR L-FRAG_0 3.980 f2f
633 211 A TYR L-FRAG_1 5.270 e2f
633 231 A TRP L-FRAG_1 5.410 e2f
634 156 A TYR L-FRAG_0 3.810 f2f
634 231 A TRP L-FRAG_1 4.770 e2f
635 156 A TYR L-FRAG_0 3.920 f2f
636 156 A TYR L-FRAG_0 4.060 f2f
636 211 A TYR L-FRAG_1 5.360 e2f
637 156 A TYR L-FRAG_0 4.260 f2f
637 211 A TYR L-FRAG_1 5.250 e2f
638 156 A TYR L-FRAG_0 3.860 f2f
638 211 A TYR L-FRAG_1 5.090 e2f
639 156 A TYR L-FRAG_0 4.010 f2f
639 211 A TYR L-FRAG_1 5.200 e2f
640 156 A TYR L-FRAG_0 3.970 f2f
640 211 A TYR L-FRAG_1 5.380 e2f
641 156 A TYR L-FRAG_0 4.150 f2f
641 211 A TYR L-FRAG_1 5.200 e2f
642 156 A TYR L-FRAG_0 4.310 f2f
643 156 A TYR L-FRAG_0 4.160 f2f
644 156 A TYR L-FRAG_0 3.910 f2f
644 231 A TRP L-FRAG_1 5.450 e2f
645 156 A TYR L-FRAG_0 3.760 f2f
645 231 A TRP L-FRAG_1 4.680 e2f
646 156 A TYR L-FRAG_0 4.170 f2f
647 156 A TYR L-FRAG_0 4.070 f2f
647 211 A TYR L-FRAG_1 5.290 e2f
647 231 A TRP L-FRAG_1 5.300 e2f
648 156 A TYR L-FRAG_0 3.970 f2f
649 156 A TYR L-FRAG_0 4.210 f2f
649 211 A TYR L-FRAG_1 5.250 e2f
650 156 A TYR L-FRAG_0 3.950 f2f
650 211 A TYR L-FRAG_1 5.120 e2f
651 156 A TYR L-FRAG_0 4.340 f2f
651 211 A TYR L-FRAG_1 5.140 e2f
652 156 A TYR L-FRAG_0 3.900 f2f
652 231 A TRP L-FRAG_1 5.160 e2f
653 156 A TYR L-FRAG_0 4.120 f2f
653 211 A TYR L-FRAG_1 5.200 e2f
654 156 A TYR L-FRAG_0 4.180 f2f
654 211 A TYR L-FRAG_1 5.240 e2f
654 231 A TRP L-FRAG_1 5.240 e2f
655 156 A TYR L-FRAG_0 4.160 f2f
655 211 A TYR L-FRAG_1 5.050 e2f
655 231 A TRP L-FRAG_1 5.440 e2f
656 156 A TYR L-FRAG_0 3.780 f2f
657 156 A TYR L-FRAG_0 3.980 f2f
658 156 A TYR L-FRAG_0 4.070 f2f
658 231 A TRP L-FRAG_1 4.890 e2f
659 156 A TYR L-FRAG_0 3.980 f2f
659 231 A TRP L-FRAG_1 5.400 e2f
660 156 A TYR L-FRAG_0 3.760 f2f
660 211 A TYR L-FRAG_1 5.310 e2f
660 231 A TRP L-FRAG_1 5.120 e2f
661 156 A TYR L-FRAG_0 3.850 f2f
662 156 A TYR L-FRAG_0 4.100 f2f
662 211 A TYR L-FRAG_1 4.750 e2f
663 156 A TYR L-FRAG_0 4.110 f2f
663 211 A TYR L-FRAG_1 5.040 e2f
664 156 A TYR L-FRAG_0 4.090 f2f
664 211 A TYR L-FRAG_1 5.400 e2f
664 231 A TRP L-FRAG_1 5.410 e2f
665 156 A TYR L-FRAG_0 3.800 f2f
666 156 A TYR L-FRAG_0 3.930 f2f
666 231 A TRP L-FRAG_1 5.260 e2f
667 156 A TYR L-FRAG_0 4.090 f2f
667 211 A TYR L-FRAG_1 4.960 e2f
667 231 A TRP L-FRAG_1 5.320 e2f
668 156 A TYR L-FRAG_0 4.010 f2f
668 211 A TYR L-FRAG_1 5.220 e2f
668 231 A TRP L-FRAG_1 5.340 e2f
669 156 A TYR L-FRAG_0 3.880 f2f
669 211 A TYR L-FRAG_1 5.100 e2f
670 156 A TYR L-FRAG_0 4.330 f2f
672 156 A TYR L-FRAG_0 3.700 f2f
673 156 A TYR L-FRAG_0 4.210 f2f
673 211 A TYR L-FRAG_1 4.870 e2f
673 231 A TRP L-FRAG_1 5.330 e2f
674 156 A TYR L-FRAG_0 4.090 f2f
674 211 A TYR L-FRAG_1 4.940 e2f
675 156 A TYR L-FRAG_0 4.010 f2f
675 211 A TYR L-FRAG_1 5.460 e2f
675 231 A TRP L-FRAG_1 5.430 e2f
676 156 A TYR L-FRAG_0 3.900 f2f
676 211 A TYR L-FRAG_1 5.090 e2f
677 156 A TYR L-FRAG_0 4.250 f2f
677 211 A TYR L-FRAG_1 4.870 e2f
678 156 A TYR L-FRAG_0 4.100 f2f
678 211 A TYR L-FRAG_1 5.440 e2f
679 156 A TYR L-FRAG_0 3.930 f2f
679 211 A TYR L-FRAG_1 4.880 e2f
680 156 A TYR L-FRAG_0 3.800 f2f
680 211 A TYR L-FRAG_1 5.310 e2f
681 156 A TYR L-FRAG_0 3.820 f2f
682 156 A TYR L-FRAG_0 3.730 f2f
682 211 A TYR L-FRAG_1 5.110 e2f
682 231 A TRP L-FRAG_1 5.500 e2f
683 156 A TYR L-FRAG_0 4.210 f2f
683 211 A TYR L-FRAG_1 5.250 e2f
683 231 A TRP L-FRAG_1 5.400 e2f
684 156 A TYR L-FRAG_0 4.330 f2f
684 211 A TYR L-FRAG_1 4.950 e2f
684 231 A TRP L-FRAG_1 5.460 e2f
685 156 A TYR L-FRAG_0 4.360 f2f
685 211 A TYR L-FRAG_1 5.120 e2f
685 231 A TRP L-FRAG_1 5.070 e2f
686 156 A TYR L-FRAG_0 4.090 f2f
686 211 A TYR L-FRAG_1 5.070 e2f
686 231 A TRP L-FRAG_1 5.480 e2f
687 156 A TYR L-FRAG_0 3.780 f2f
687 211 A TYR L-FRAG_1 5.240 e2f
687 231 A TRP L-FRAG_1 5.260 e2f
688 156 A TYR L-FRAG_0 4.190 f2f
688 211 A TYR L-FRAG_1 5.270 e2f
688 231 A TRP L-FRAG_1 5.410 e2f
689 156 A TYR L-FRAG_0 4.010 f2f
690 156 A TYR L-FRAG_0 4.080 f2f
690 211 A TYR L-FRAG_1 5.280 e2f
691 156 A TYR L-FRAG_0 4.230 f2f
691 211 A TYR L-FRAG_1 5.290 e2f
692 156 A TYR L-FRAG_0 4.330 f2f
692 231 A TRP L-FRAG_1 4.970 e2f
693 156 A TYR L-FRAG_0 3.990 f2f
693 231 A TRP L-FRAG_1 5.290 e2f
694 156 A TYR L-FRAG_0 3.910 f2f
694 211 A TYR L-FRAG_1 5.020 e2f
695 156 A TYR L-FRAG_0 4.010 f2f
695 211 A TYR L-FRAG_1 4.920 e2f
695 231 A TRP L-FRAG_1 5.160 e2f
696 156 A TYR L-FRAG_0 3.800 f2f
697 156 A TYR L-FRAG_0 4.100 f2f
697 211 A TYR L-FRAG_1 5.150 e2f
698 156 A TYR L-FRAG_0 4.020 f2f
698 211 A TYR L-FRAG_1 5.370 e2f
699 156 A TYR L-FRAG_0 3.820 f2f
699 211 A TYR L-FRAG_1 4.890 e2f
699 231 A TRP L-FRAG_1 5.500 e2f
700 156 A TYR L-FRAG_0 4.320 f2f
700 211 A TYR L-FRAG_1 4.980 e2f
700 231 A TRP L-FRAG_1 5.310 e2f
701 156 A TYR L-FRAG_0 4.170 f2f
702 156 A TYR L-FRAG_0 4.160 f2f
702 211 A TYR L-FRAG_1 5.010 e2f
702 231 A TRP L-FRAG_1 5.400 e2f
703 156 A TYR L-FRAG_0 4.200 f2f
703 211 A TYR L-FRAG_1 5.310 e2f
704 156 A TYR L-FRAG_0 3.820 f2f
704 211 A TYR L-FRAG_1 5.270 e2f
704 231 A TRP L-FRAG_1 5.490 e2f
705 156 A TYR L-FRAG_0 3.730 f2f
705 211 A TYR L-FRAG_1 4.980 e2f
706 156 A TYR L-FRAG_0 4.260 f2f
706 211 A TYR L-FRAG_1 5.050 e2f
707 156 A TYR L-FRAG_0 4.060 f2f
707 211 A TYR L-FRAG_1 5.330 e2f
708 156 A TYR L-FRAG_0 3.990 f2f
708 231 A TRP L-FRAG_1 5.280 e2f
709 156 A TYR L-FRAG_0 3.810 f2f
709 211 A TYR L-FRAG_1 4.790 e2f
710 156 A TYR L-FRAG_0 3.800 f2f
710 211 A TYR L-FRAG_1 5.340 e2f
711 156 A TYR L-FRAG_0 4.250 f2f
711 211 A TYR L-FRAG_1 5.080 e2f
711 231 A TRP L-FRAG_1 5.290 e2f
712 156 A TYR L-FRAG_0 4.020 f2f
712 211 A TYR L-FRAG_1 5.310 e2f
713 156 A TYR L-FRAG_0 3.790 f2f
713 211 A TYR L-FRAG_1 4.990 e2f
713 231 A TRP L-FRAG_1 5.410 e2f
714 156 A TYR L-FRAG_0 4.060 f2f
714 211 A TYR L-FRAG_1 4.640 e2f
714 231 A TRP L-FRAG_1 5.250 e2f
715 156 A TYR L-FRAG_0 3.940 f2f
715 211 A TYR L-FRAG_1 4.860 e2f
716 156 A TYR L-FRAG_0 4.120 f2f
716 211 A TYR L-FRAG_1 5.160 e2f
717 156 A TYR L-FRAG_0 4.030 f2f
718 156 A TYR L-FRAG_0 4.380 f2f
718 211 A TYR L-FRAG_1 5.250 e2f
718 231 A TRP L-FRAG_1 5.260 e2f
719 156 A TYR L-FRAG_0 4.100 f2f
719 211 A TYR L-FRAG_1 5.170 e2f
719 231 A TRP L-FRAG_1 5.230 e2f
720 156 A TYR L-FRAG_0 3.880 f2f
720 231 A TRP L-FRAG_1 5.310 e2f
721 156 A TYR L-FRAG_0 4.050 f2f
721 211 A TYR L-FRAG_1 5.200 e2f
722 156 A TYR L-FRAG_0 4.000 f2f
722 211 A TYR L-FRAG_1 5.200 e2f
722 231 A TRP L-FRAG_1 5.160 e2f
723 156 A TYR L-FRAG_0 4.000 f2f
723 211 A TYR L-FRAG_1 5.190 e2f
724 156 A TYR L-FRAG_0 3.840 f2f
725 156 A TYR L-FRAG_0 3.980 f2f
725 211 A TYR L-FRAG_1 4.830 e2f
726 156 A TYR L-FRAG_0 3.720 f2f
726 211 A TYR L-FRAG_1 5.450 e2f
727 156 A TYR L-FRAG_0 3.910 f2f
727 211 A TYR L-FRAG_1 4.960 e2f
728 156 A TYR L-FRAG_0 4.090 f2f
728 211 A TYR L-FRAG_1 5.260 e2f
728 231 A TRP L-FRAG_1 5.310 e2f
729 211 A TYR L-FRAG_1 5.000 e2f
729 231 A TRP L-FRAG_1 4.680 e2f
730 156 A TYR L-FRAG_0 4.270 f2f
730 211 A TYR L-FRAG_1 5.230 e2f
730 231 A TRP L-FRAG_1 4.790 e2f
731 156 A TYR L-FRAG_0 4.330 f2f
731 211 A TYR L-FRAG_1 5.260 e2f
732 156 A TYR L-FRAG_0 3.910 f2f
732 211 A TYR L-FRAG_1 5.180 e2f
732 231 A TRP L-FRAG_1 4.950 e2f
733 156 A TYR L-FRAG_0 3.790 f2f
733 211 A TYR L-FRAG_1 5.470 e2f
734 156 A TYR L-FRAG_0 4.300 f2f
734 211 A TYR L-FRAG_1 5.420 e2f
735 156 A TYR L-FRAG_0 3.960 f2f
735 211 A TYR L-FRAG_1 5.230 e2f
736 156 A TYR L-FRAG_0 3.840 f2f
736 211 A TYR L-FRAG_1 5.120 e2f
736 231 A TRP L-FRAG_1 5.210 e2f
737 156 A TYR L-FRAG_0 4.250 f2f
737 211 A TYR L-FRAG_1 5.350 e2f
737 231 A TRP L-FRAG_1 5.150 e2f
738 156 A TYR L-FRAG_0 4.320 f2f
738 231 A TRP L-FRAG_1 5.230 e2f
739 156 A TYR L-FRAG_0 4.240 f2f
739 231 A TRP L-FRAG_1 5.240 e2f
740 156 A TYR L-FRAG_0 3.950 f2f
740 211 A TYR L-FRAG_1 5.420 e2f
741 156 A TYR L-FRAG_0 4.270 f2f
741 211 A TYR L-FRAG_1 5.270 e2f
742 156 A TYR L-FRAG_0 4.220 f2f
742 211 A TYR L-FRAG_1 5.100 e2f
743 156 A TYR L-FRAG_0 3.910 f2f
743 211 A TYR L-FRAG_1 5.290 e2f
744 156 A TYR L-FRAG_0 4.200 f2f
744 231 A TRP L-FRAG_1 5.080 e2f
745 156 A TYR L-FRAG_0 3.950 f2f
745 211 A TYR L-FRAG_1 5.350 e2f
746 156 A TYR L-FRAG_0 3.920 f2f
746 211 A TYR L-FRAG_1 5.370 e2f
747 156 A TYR L-FRAG_0 4.050 f2f
747 211 A TYR L-FRAG_1 4.930 e2f
748 156 A TYR L-FRAG_0 3.950 f2f
748 231 A TRP L-FRAG_1 5.460 e2f
749 156 A TYR L-FRAG_0 4.190 f2f
749 211 A TYR L-FRAG_1 5.230 e2f
749 231 A TRP L-FRAG_1 4.970 e2f
750 211 A TYR L-FRAG_1 5.440 e2f
750 231 A TRP L-FRAG_1 5.050 e2f
751 156 A TYR L-FRAG_0 4.150 f2f
752 156 A TYR L-FRAG_0 3.910 f2f
753 156 A TYR L-FRAG_0 4.140 f2f
753 211 A TYR L-FRAG_1 5.150 e2f
754 156 A TYR L-FRAG_0 3.930 f2f
754 211 A TYR L-FRAG_1 5.030 e2f
755 156 A TYR L-FRAG_0 4.160 f2f
755 211 A TYR L-FRAG_1 5.320 e2f
756 156 A TYR L-FRAG_0 4.250 f2f
756 211 A TYR L-FRAG_1 5.430 e2f
757 156 A TYR L-FRAG_0 4.000 f2f
757 211 A TYR L-FRAG_1 5.080 e2f
757 231 A TRP L-FRAG_1 5.440 e2f
758 156 A TYR L-FRAG_0 4.000 f2f
758 211 A TYR L-FRAG_1 5.010 e2f
759 156 A TYR L-FRAG_0 3.680 f2f
759 211 A TYR L-FRAG_1 5.110 e2f
759 231 A TRP L-FRAG_1 5.340 e2f
760 156 A TYR L-FRAG_0 4.270 f2f
760 211 A TYR L-FRAG_1 5.010 e2f
761 156 A TYR L-FRAG_0 4.120 f2f
762 156 A TYR L-FRAG_0 3.840 f2f
762 211 A TYR L-FRAG_1 5.280 e2f
763 156 A TYR L-FRAG_0 4.000 f2f
763 211 A TYR L-FRAG_1 5.050 e2f
764 156 A TYR L-FRAG_0 4.060 f2f
765 156 A TYR L-FRAG_0 3.630 f2f
765 211 A TYR L-FRAG_1 5.090 e2f
766 156 A TYR L-FRAG_0 4.050 f2f
766 211 A TYR L-FRAG_1 5.200 e2f
767 156 A TYR L-FRAG_0 3.750 f2f
767 211 A TYR L-FRAG_1 5.040 e2f
768 156 A TYR L-FRAG_0 3.880 f2f
768 211 A TYR L-FRAG_1 5.450 e2f
769 156 A TYR L-FRAG_0 3.990 f2f
769 211 A TYR L-FRAG_1 5.110 e2f
769 231 A TRP L-FRAG_1 5.300 e2f
770 156 A TYR L-FRAG_0 3.730 f2f
770 211 A TYR L-FRAG_1 5.060 e2f
770 231 A TRP L-FRAG_1 5.500 e2f
771 156 A TYR L-FRAG_0 4.110 f2f
771 211 A TYR L-FRAG_1 5.290 e2f
772 156 A TYR L-FRAG_0 4.070 f2f
772 211 A TYR L-FRAG_1 4.900 e2f
773 156 A TYR L-FRAG_0 3.780 f2f
773 211 A TYR L-FRAG_1 5.400 e2f
774 156 A TYR L-FRAG_0 4.300 f2f
774 211 A TYR L-FRAG_1 5.050 e2f
774 231 A TRP L-FRAG_1 5.370 e2f
775 156 A TYR L-FRAG_0 4.200 f2f
775 211 A TYR L-FRAG_1 4.950 e2f
775 231 A TRP L-FRAG_1 5.430 e2f
776 156 A TYR L-FRAG_0 3.930 f2f
776 211 A TYR L-FRAG_1 5.410 e2f
776 231 A TRP L-FRAG_1 5.310 e2f
777 156 A TYR L-FRAG_0 3.990 f2f
777 211 A TYR L-FRAG_1 4.740 e2f
778 156 A TYR L-FRAG_0 4.170 f2f
778 157 A PHE L-FRAG_1 5.430 e2f
778 211 A TYR L-FRAG_1 4.920 e2f
779 156 A TYR L-FRAG_0 3.850 f2f
779 231 A TRP L-FRAG_1 4.890 e2f
780 156 A TYR L-FRAG_0 4.040 f2f
781 156 A TYR L-FRAG_0 4.000 f2f
781 211 A TYR L-FRAG_1 4.930 e2f
782 156 A TYR L-FRAG_0 3.880 f2f
782 211 A TYR L-FRAG_1 5.180 e2f
783 156 A TYR L-FRAG_0 4.230 f2f
783 211 A TYR L-FRAG_1 5.370 e2f
783 231 A TRP L-FRAG_1 4.980 e2f
784 156 A TYR L-FRAG_0 3.950 f2f
784 211 A TYR L-FRAG_1 4.950 e2f
785 156 A TYR L-FRAG_0 3.930 f2f
785 211 A TYR L-FRAG_1 5.140 e2f
786 156 A TYR L-FRAG_0 3.760 f2f
786 211 A TYR L-FRAG_1 5.500 e2f
786 231 A TRP L-FRAG_1 5.110 e2f
787 156 A TYR L-FRAG_0 4.210 f2f
788 156 A TYR L-FRAG_0 4.160 f2f
788 211 A TYR L-FRAG_1 5.320 e2f
788 231 A TRP L-FRAG_1 5.140 e2f
789 156 A TYR L-FRAG_0 3.920 f2f
789 231 A TRP L-FRAG_1 5.430 e2f
790 156 A TYR L-FRAG_0 4.210 f2f
790 211 A TYR L-FRAG_1 5.450 e2f
790 231 A TRP L-FRAG_1 5.460 e2f
791 156 A TYR L-FRAG_0 4.050 f2f
791 211 A TYR L-FRAG_1 5.350 e2f
792 156 A TYR L-FRAG_0 3.800 f2f
792 211 A TYR L-FRAG_1 4.820 e2f
792 231 A TRP L-FRAG_1 5.460 e2f
793 156 A TYR L-FRAG_0 3.950 f2f
793 211 A TYR L-FRAG_1 4.860 e2f
793 231 A TRP L-FRAG_1 4.860 e2f
794 156 A TYR L-FRAG_0 3.960 f2f
794 211 A TYR L-FRAG_1 5.120 e2f
795 156 A TYR L-FRAG_0 4.280 f2f
795 211 A TYR L-FRAG_1 5.240 e2f
795 231 A TRP L-FRAG_1 5.130 e2f
796 156 A TYR L-FRAG_0 3.780 f2f
797 211 A TYR L-FRAG_1 4.960 e2f
798 156 A TYR L-FRAG_0 4.090 f2f
798 211 A TYR L-FRAG_1 5.230 e2f
798 231 A TRP L-FRAG_1 5.320 e2f
799 156 A TYR L-FRAG_0 4.090 f2f
799 211 A TYR L-FRAG_1 5.040 e2f
800 156 A TYR L-FRAG_0 4.120 f2f
800 211 A TYR L-FRAG_1 4.860 e2f
801 156 A TYR L-FRAG_0 3.950 f2f
801 211 A TYR L-FRAG_1 5.130 e2f
801 231 A TRP L-FRAG_1 5.260 e2f
802 156 A TYR L-FRAG_0 4.090 f2f
802 211 A TYR L-FRAG_1 5.190 e2f
802 231 A TRP L-FRAG_1 5.440 e2f
803 156 A TYR L-FRAG_0 3.740 f2f
803 211 A TYR L-FRAG_1 5.450 e2f
804 156 A TYR L-FRAG_0 4.100 f2f
804 211 A TYR L-FRAG_1 4.730 e2f
805 211 A TYR L-FRAG_1 4.870 e2f
805 231 A TRP L-FRAG_1 5.040 e2f
806 156 A TYR L-FRAG_0 4.050 f2f
806 211 A TYR L-FRAG_1 5.310 e2f
807 156 A TYR L-FRAG_0 3.650 f2f
807 211 A TYR L-FRAG_1 5.270 e2f
807 231 A TRP L-FRAG_1 5.190 e2f
808 156 A TYR L-FRAG_0 4.280 f2f
808 211 A TYR L-FRAG_1 4.960 e2f
809 156 A TYR L-FRAG_0 4.320 f2f
809 231 A TRP L-FRAG_1 5.230 e2f
810 156 A TYR L-FRAG_0 3.970 f2f
810 211 A TYR L-FRAG_1 5.170 e2f
810 231 A TRP L-FRAG_1 5.230 e2f
811 156 A TYR L-FRAG_0 4.300 f2f
811 211 A TYR L-FRAG_1 5.230 e2f
811 231 A TRP L-FRAG_1 5.170 e2f
812 156 A TYR L-FRAG_0 4.080 f2f
812 211 A TYR L-FRAG_1 5.270 e2f
813 156 A TYR L-FRAG_0 4.210 f2f
814 156 A TYR L-FRAG_0 3.800 f2f
814 211 A TYR L-FRAG_1 5.140 e2f
815 211 A TYR L-FRAG_1 5.190 e2f
816 156 A TYR L-FRAG_0 3.960 f2f
817 156 A TYR L-FRAG_0 3.970 f2f
817 211 A TYR L-FRAG_1 5.230 e2f
818 156 A TYR L-FRAG_0 3.980 f2f
818 231 A TRP L-FRAG_1 5.120 e2f
819 156 A TYR L-FRAG_0 4.170 f2f
819 231 A TRP L-FRAG_1 4.910 e2f
820 211 A TYR L-FRAG_1 5.420 e2f
820 231 A TRP L-FRAG_1 5.460 e2f
821 156 A TYR L-FRAG_0 4.060 f2f
821 211 A TYR L-FRAG_1 5.050 e2f
822 156 A TYR L-FRAG_0 4.200 f2f
822 211 A TYR L-FRAG_1 5.250 e2f
822 231 A TRP L-FRAG_1 4.580 e2f
823 156 A TYR L-FRAG_0 4.140 f2f
824 156 A TYR L-FRAG_0 4.000 f2f
824 211 A TYR L-FRAG_1 5.070 e2f
825 156 A TYR L-FRAG_0 3.920 f2f
825 211 A TYR L-FRAG_1 5.320 e2f
825 231 A TRP L-FRAG_1 5.200 e2f
826 156 A TYR L-FRAG_0 4.250 f2f
826 211 A TYR L-FRAG_1 5.010 e2f
827 156 A TYR L-FRAG_0 3.920 f2f
827 211 A TYR L-FRAG_1 5.450 e2f
827 231 A TRP L-FRAG_1 5.210 e2f
828 156 A TYR L-FRAG_0 4.190 f2f
828 211 A TYR L-FRAG_1 5.290 e2f
828 231 A TRP L-FRAG_1 5.140 e2f
829 156 A TYR L-FRAG_0 3.840 f2f
829 211 A TYR L-FRAG_1 5.230 e2f
830 156 A TYR L-FRAG_0 4.310 f2f
831 156 A TYR L-FRAG_0 3.840 f2f
831 211 A TYR L-FRAG_1 5.420 e2f
832 156 A TYR L-FRAG_0 4.150 f2f
832 231 A TRP L-FRAG_1 4.980 e2f
833 156 A TYR L-FRAG_0 4.130 f2f
833 231 A TRP L-FRAG_1 5.480 e2f
834 156 A TYR L-FRAG_0 4.280 f2f
834 211 A TYR L-FRAG_1 4.910 e2f
835 156 A TYR L-FRAG_0 3.900 f2f
835 211 A TYR L-FRAG_1 5.010 e2f
835 231 A TRP L-FRAG_1 5.090 e2f
836 156 A TYR L-FRAG_0 4.270 f2f
836 211 A TYR L-FRAG_1 5.090 e2f
836 231 A TRP L-FRAG_1 5.490 e2f
837 156 A TYR L-FRAG_0 4.180 f2f
837 231 A TRP L-FRAG_1 4.970 e2f
838 156 A TYR L-FRAG_0 4.070 f2f
839 211 A TYR L-FRAG_1 5.290 e2f
839 231 A TRP L-FRAG_1 5.400 e2f
840 231 A TRP L-FRAG_1 4.970 e2f
841 156 A TYR L-FRAG_0 4.120 f2f
841 211 A TYR L-FRAG_1 4.850 e2f
841 231 A TRP L-FRAG_1 5.330 e2f
842 156 A TYR L-FRAG_0 4.300 f2f
842 211 A TYR L-FRAG_1 4.940 e2f
843 211 A TYR L-FRAG_1 5.400 e2f
844 156 A TYR L-FRAG_0 4.270 f2f
845 156 A TYR L-FRAG_0 4.340 f2f
845 211 A TYR L-FRAG_1 4.870 e2f
846 156 A TYR L-FRAG_0 3.990 f2f
847 156 A TYR L-FRAG_0 4.240 f2f
848 156 A TYR L-FRAG_0 4.000 f2f
848 211 A TYR L-FRAG_1 5.390 e2f
849 156 A TYR L-FRAG_0 4.250 f2f
849 231 A TRP L-FRAG_1 5.210 e2f
850 156 A TYR L-FRAG_0 3.670 f2f
851 156 A TYR L-FRAG_0 4.240 f2f
851 211 A TYR L-FRAG_1 5.500 e2f
851 231 A TRP L-FRAG_1 5.170 e2f
852 156 A TYR L-FRAG_0 3.980 f2f
853 156 A TYR L-FRAG_0 4.100 f2f
853 211 A TYR L-FRAG_1 4.860 e2f
854 156 A TYR L-FRAG_0 4.380 f2f
854 231 A TRP L-FRAG_1 5.470 e2f
855 156 A TYR L-FRAG_0 3.980 f2f
855 231 A TRP L-FRAG_1 5.140 e2f
856 156 A TYR L-FRAG_0 4.290 f2f
857 211 A TYR L-FRAG_1 5.300 e2f
857 231 A TRP L-FRAG_1 5.230 e2f
858 156 A TYR L-FRAG_0 4.300 f2f
858 231 A TRP L-FRAG_1 5.230 e2f
859 156 A TYR L-FRAG_0 3.710 f2f
859 211 A TYR L-FRAG_1 5.430 e2f
860 156 A TYR L-FRAG_0 4.140 f2f
860 211 A TYR L-FRAG_1 5.200 e2f
861 156 A TYR L-FRAG_0 3.910 f2f
861 211 A TYR L-FRAG_1 5.090 e2f
862 156 A TYR L-FRAG_0 4.320 f2f
863 156 A TYR L-FRAG_0 4.030 f2f
863 211 A TYR L-FRAG_1 5.110 e2f
863 231 A TRP L-FRAG_1 5.490 e2f
864 156 A TYR L-FRAG_0 4.260 f2f
864 211 A TYR L-FRAG_1 5.280 e2f
865 156 A TYR L-FRAG_0 3.870 f2f
865 211 A TYR L-FRAG_1 4.940 e2f
865 231 A TRP L-FRAG_1 5.290 e2f
866 156 A TYR L-FRAG_0 4.390 f2f
866 211 A TYR L-FRAG_1 5.460 e2f
866 231 A TRP L-FRAG_1 5.300 e2f
867 156 A TYR L-FRAG_0 4.060 f2f
867 211 A TYR L-FRAG_1 5.320 e2f
867 231 A TRP L-FRAG_1 5.270 e2f
868 156 A TYR L-FRAG_0 4.140 f2f
868 231 A TRP L-FRAG_1 5.190 e2f
869 156 A TYR L-FRAG_0 4.080 f2f
870 156 A TYR L-FRAG_0 4.130 f2f
870 211 A TYR L-FRAG_1 5.120 e2f
871 156 A TYR L-FRAG_0 4.020 f2f
872 156 A TYR L-FRAG_0 4.160 f2f
873 156 A TYR L-FRAG_0 4.270 f2f
873 231 A TRP L-FRAG_1 5.460 e2f
874 211 A TYR L-FRAG_1 5.000 e2f
875 156 A TYR L-FRAG_0 4.360 f2f
875 211 A TYR L-FRAG_1 5.140 e2f
876 156 A TYR L-FRAG_0 4.030 f2f
876 211 A TYR L-FRAG_1 5.200 e2f
877 156 A TYR L-FRAG_0 3.740 f2f
878 156 A TYR L-FRAG_0 3.650 f2f
878 211 A TYR L-FRAG_1 4.900 e2f
878 231 A TRP L-FRAG_1 5.430 e2f
879 156 A TYR L-FRAG_0 4.300 f2f
879 231 A TRP L-FRAG_1 5.490 e2f
880 156 A TYR L-FRAG_0 3.890 f2f
880 211 A TYR L-FRAG_1 5.310 e2f
880 231 A TRP L-FRAG_1 5.040 e2f
881 156 A TYR L-FRAG_0 4.110 f2f
881 211 A TYR L-FRAG_1 5.160 e2f
882 211 A TYR L-FRAG_1 5.330 e2f
883 156 A TYR L-FRAG_0 3.580 f2f
883 231 A TRP L-FRAG_1 5.410 e2f
884 156 A TYR L-FRAG_0 3.860 f2f
885 156 A TYR L-FRAG_0 3.610 f2f
886 156 A TYR L-FRAG_0 3.760 f2f
886 211 A TYR L-FRAG_1 5.050 e2f
887 156 A TYR L-FRAG_0 3.910 f2f
887 211 A TYR L-FRAG_1 5.220 e2f
888 156 A TYR L-FRAG_0 4.090 f2f
888 211 A TYR L-FRAG_1 5.030 e2f
889 156 A TYR L-FRAG_0 4.060 f2f
889 211 A TYR L-FRAG_1 5.020 e2f
889 231 A TRP L-FRAG_1 5.320 e2f
890 156 A TYR L-FRAG_0 4.380 f2f
890 157 A PHE L-FRAG_1 5.100 e2f
890 211 A TYR L-FRAG_1 4.850 e2f
891 156 A TYR L-FRAG_0 4.050 f2f
892 156 A TYR L-FRAG_0 3.800 f2f
893 156 A TYR L-FRAG_0 4.100 f2f
893 211 A TYR L-FRAG_1 4.740 e2f
894 156 A TYR L-FRAG_0 4.200 f2f
894 211 A TYR L-FRAG_1 5.430 e2f
894 231 A TRP L-FRAG_1 5.340 e2f
895 156 A TYR L-FRAG_0 3.900 f2f
896 156 A TYR L-FRAG_0 3.700 f2f
896 211 A TYR L-FRAG_1 5.050 e2f
896 231 A TRP L-FRAG_1 5.470 e2f
897 156 A TYR L-FRAG_0 4.040 f2f
897 211 A TYR L-FRAG_1 4.740 e2f
898 156 A TYR L-FRAG_0 4.320 f2f
898 231 A TRP L-FRAG_1 5.120 e2f
899 156 A TYR L-FRAG_0 4.160 f2f
899 211 A TYR L-FRAG_1 5.340 e2f
899 231 A TRP L-FRAG_1 5.410 e2f
900 231 A TRP L-FRAG_1 5.490 e2f
901 156 A TYR L-FRAG_0 4.040 f2f
901 211 A TYR L-FRAG_1 5.160 e2f
902 156 A TYR L-FRAG_0 3.850 f2f
902 211 A TYR L-FRAG_1 5.190 e2f
902 231 A TRP L-FRAG_1 4.490 e2f
903 156 A TYR L-FRAG_0 4.200 f2f
904 156 A TYR L-FRAG_0 3.880 f2f
904 211 A TYR L-FRAG_1 5.320 e2f
905 156 A TYR L-FRAG_0 3.670 f2f
905 156 A TYR L-FRAG_1 5.450 e2f
905 211 A TYR L-FRAG_1 5.430 e2f
906 156 A TYR L-FRAG_0 3.830 f2f
906 211 A TYR L-FRAG_1 5.300 e2f
907 156 A TYR L-FRAG_0 3.940 f2f
907 211 A TYR L-FRAG_1 5.270 e2f
908 156 A TYR L-FRAG_0 4.030 f2f
908 211 A TYR L-FRAG_1 5.350 e2f
909 156 A TYR L-FRAG_0 4.260 f2f
909 211 A TYR L-FRAG_1 5.320 e2f
910 156 A TYR L-FRAG_0 4.100 f2f
910 211 A TYR L-FRAG_1 5.160 e2f
911 156 A TYR L-FRAG_0 3.840 f2f
911 211 A TYR L-FRAG_1 5.230 e2f
912 156 A TYR L-FRAG_0 3.810 f2f
913 156 A TYR L-FRAG_0 3.980 f2f
913 211 A TYR L-FRAG_1 5.040 e2f
914 156 A TYR L-FRAG_0 4.100 f2f
914 211 A TYR L-FRAG_1 5.030 e2f
914 231 A TRP L-FRAG_1 5.340 e2f
915 156 A TYR L-FRAG_0 4.110 f2f
915 211 A TYR L-FRAG_1 5.160 e2f
916 156 A TYR L-FRAG_0 4.190 f2f
916 211 A TYR L-FRAG_1 5.080 e2f
916 231 A TRP L-FRAG_1 5.270 e2f
917 156 A TYR L-FRAG_0 3.790 f2f
917 211 A TYR L-FRAG_1 5.060 e2f
917 231 A TRP L-FRAG_1 4.470 e2f
918 156 A TYR L-FRAG_0 3.610 f2f
918 211 A TYR L-FRAG_1 5.440 e2f
919 156 A TYR L-FRAG_0 3.980 f2f
919 157 A PHE L-FRAG_1 5.300 e2f
920 156 A TYR L-FRAG_0 3.800 f2f
920 211 A TYR L-FRAG_1 5.260 e2f
920 231 A TRP L-FRAG_1 5.170 e2f
921 156 A TYR L-FRAG_0 4.120 f2f
921 211 A TYR L-FRAG_1 5.260 e2f
921 231 A TRP L-FRAG_1 5.060 e2f
922 156 A TYR L-FRAG_0 3.750 f2f
922 211 A TYR L-FRAG_1 5.080 e2f
922 231 A TRP L-FRAG_1 5.440 e2f
923 156 A TYR L-FRAG_0 4.240 f2f
923 211 A TYR L-FRAG_1 5.010 e2f
923 231 A TRP L-FRAG_1 5.090 e2f
924 156 A TYR L-FRAG_0 3.900 f2f
924 211 A TYR L-FRAG_1 4.970 e2f
925 156 A TYR L-FRAG_0 4.020 f2f
925 211 A TYR L-FRAG_1 5.030 e2f
926 156 A TYR L-FRAG_0 3.680 f2f
926 211 A TYR L-FRAG_1 5.060 e2f
927 156 A TYR L-FRAG_0 4.230 f2f
927 211 A TYR L-FRAG_1 5.100 e2f
928 156 A TYR L-FRAG_0 3.750 f2f
928 211 A TYR L-FRAG_1 5.300 e2f
929 156 A TYR L-FRAG_0 4.240 f2f
929 211 A TYR L-FRAG_1 5.260 e2f
930 156 A TYR L-FRAG_0 4.020 f2f
930 211 A TYR L-FRAG_1 5.380 e2f
930 231 A TRP L-FRAG_1 5.320 e2f
931 156 A TYR L-FRAG_0 4.120 f2f
931 211 A TYR L-FRAG_1 5.110 e2f
931 231 A TRP L-FRAG_1 5.000 e2f
932 156 A TYR L-FRAG_0 4.030 f2f
932 211 A TYR L-FRAG_1 5.310 e2f
932 231 A TRP L-FRAG_1 5.350 e2f
933 156 A TYR L-FRAG_0 4.110 f2f
933 211 A TYR L-FRAG_1 5.250 e2f
934 156 A TYR L-FRAG_0 4.050 f2f
934 211 A TYR L-FRAG_1 5.190 e2f
934 231 A TRP L-FRAG_1 5.150 e2f
935 156 A TYR L-FRAG_0 4.360 f2f
935 211 A TYR L-FRAG_1 5.340 e2f
935 231 A TRP L-FRAG_1 5.440 e2f
936 156 A TYR L-FRAG_0 4.240 f2f
936 211 A TYR L-FRAG_1 5.100 e2f
937 156 A TYR L-FRAG_0 4.160 f2f
937 211 A TYR L-FRAG_1 4.770 e2f
938 156 A TYR L-FRAG_0 4.110 f2f
938 211 A TYR L-FRAG_1 5.090 e2f
938 231 A TRP L-FRAG_1 5.480 e2f
939 156 A TYR L-FRAG_0 4.120 f2f
939 211 A TYR L-FRAG_1 4.820 e2f
940 156 A TYR L-FRAG_0 4.010 f2f
940 211 A TYR L-FRAG_1 4.970 e2f
940 231 A TRP L-FRAG_1 5.480 e2f
941 156 A TYR L-FRAG_0 4.120 f2f
941 211 A TYR L-FRAG_1 5.260 e2f
941 231 A TRP L-FRAG_1 5.290 e2f
942 156 A TYR L-FRAG_0 3.710 f2f
942 231 A TRP L-FRAG_1 4.890 e2f
943 156 A TYR L-FRAG_0 4.070 f2f
943 211 A TYR L-FRAG_1 5.220 e2f
943 231 A TRP L-FRAG_1 5.260 e2f
944 156 A TYR L-FRAG_0 3.800 f2f
945 156 A TYR L-FRAG_0 4.220 f2f
945 157 A PHE L-FRAG_1 5.400 e2f
945 211 A TYR L-FRAG_1 5.160 e2f
945 231 A TRP L-FRAG_1 5.270 e2f
946 156 A TYR L-FRAG_0 4.010 f2f
946 211 A TYR L-FRAG_1 5.240 e2f
946 231 A TRP L-FRAG_1 5.150 e2f
947 156 A TYR L-FRAG_0 3.780 f2f
947 157 A PHE L-FRAG_1 5.470 e2f
947 211 A TYR L-FRAG_1 5.200 e2f
948 156 A TYR L-FRAG_0 3.830 f2f
948 211 A TYR L-FRAG_1 4.780 e2f
949 156 A TYR L-FRAG_0 3.890 f2f
950 156 A TYR L-FRAG_0 3.860 f2f
950 211 A TYR L-FRAG_1 5.040 e2f
950 231 A TRP L-FRAG_1 5.460 e2f
951 156 A TYR L-FRAG_0 3.980 f2f
951 211 A TYR L-FRAG_1 4.970 e2f
951 231 A TRP L-FRAG_1 4.920 e2f
952 156 A TYR L-FRAG_0 3.770 f2f
952 211 A TYR L-FRAG_1 5.280 e2f
953 156 A TYR L-FRAG_0 4.080 f2f
953 231 A TRP L-FRAG_1 5.420 e2f
954 156 A TYR L-FRAG_0 4.220 f2f
954 211 A TYR L-FRAG_1 5.300 e2f
955 156 A TYR L-FRAG_0 3.990 f2f
955 211 A TYR L-FRAG_1 5.150 e2f
956 156 A TYR L-FRAG_0 3.900 f2f
957 156 A TYR L-FRAG_0 3.840 f2f
957 157 A PHE L-FRAG_1 5.440 e2f
957 211 A TYR L-FRAG_1 5.310 e2f
958 156 A TYR L-FRAG_0 3.800 f2f
958 211 A TYR L-FRAG_1 5.000 e2f
958 231 A TRP L-FRAG_1 5.470 e2f
959 156 A TYR L-FRAG_0 4.060 f2f
960 156 A TYR L-FRAG_0 3.710 f2f
960 211 A TYR L-FRAG_1 4.870 e2f
961 156 A TYR L-FRAG_0 4.170 f2f
961 211 A TYR L-FRAG_1 5.270 e2f
962 156 A TYR L-FRAG_0 3.810 f2f
962 211 A TYR L-FRAG_1 5.130 e2f
963 156 A TYR L-FRAG_0 3.660 f2f
963 211 A TYR L-FRAG_1 5.330 e2f
964 156 A TYR L-FRAG_0 3.900 f2f
964 211 A TYR L-FRAG_1 4.930 e2f
964 231 A TRP L-FRAG_1 5.470 e2f
[truncated: 79 more rows]
