# Supplementary material for: Identification of novel therapeutic inhibitors against E6 and E7 oncogenes of HPV-16 associated with cervical cancer
Source: PLoS One. 2025 Oct 27;20(10):e0323595. doi: 10.1371/journal.pone.0323595 (PMC12558539; doi:10.1371/journal.pone.0323595)
Supplement: S1 File — (ZIP) [file pone.0323595.s001.zip › PL-Contacts_WaterBridge.csv]

# Frame# Residue# Chain ResName AtomName LigandFragment LigandAtom
0 112 A GLU OE2 L-FRAG_0 O16
0 15 A ASP OD1 L-FRAG_0 O18
1 112 A GLU OE2 L-FRAG_0 H5902
1 16 A LYS HZ3 L-FRAG_0 O16
2 112 A GLU OE2 L-FRAG_0 H5902
2 215 A GLU OE2 L-FRAG_0 O17
2 15 A ASP OD1 L-FRAG_0 O18
3 112 A GLU OE2 L-FRAG_0 H5902
3 15 A ASP OD1 L-FRAG_0 O18
4 112 A GLU OE2 L-FRAG_0 H5902
4 112 A GLU OE2 L-FRAG_0 O16
4 211 A TYR OH L-FRAG_0 O18
4 211 A TYR OH L-FRAG_0 O17
5 112 A GLU OE2 L-FRAG_0 H5902
5 112 A GLU OE2 L-FRAG_0 O16
5 15 A ASP OD2 L-FRAG_0 O18
5 66 A ASP OD2 L-FRAG_0 O20
5 211 A TYR OH L-FRAG_0 O17
6 112 A GLU OE2 L-FRAG_0 H5902
6 16 A LYS HZ3 L-FRAG_0 O16
6 112 A GLU OE2 L-FRAG_0 O16
6 211 A TYR OH L-FRAG_0 O18
7 112 A GLU OE2 L-FRAG_0 O16
8 66 A ASP OD2 L-FRAG_0 H5902
8 156 A TYR HH L-FRAG_0 O20
8 154 A GLU OE2 L-FRAG_0 O19
8 112 A GLU OE2 L-FRAG_0 O16
9 112 A GLU OE2 L-FRAG_0 H5902
9 112 A GLU OE2 L-FRAG_0 O16
10 112 A GLU OE2 L-FRAG_0 H5902
10 215 A GLU OE1 L-FRAG_0 O17
10 16 A LYS HZ1 L-FRAG_0 O16
10 112 A GLU OE2 L-FRAG_0 O16
11 211 A TYR OH L-FRAG_0 O18
11 112 A GLU OE1 L-FRAG_0 O16
11 156 A TYR HH L-FRAG_0 O20
11 112 A GLU O L-FRAG_0 O20
12 112 A GLU OE1 L-FRAG_0 O16
12 156 A TYR HH L-FRAG_0 O20
12 112 A GLU O L-FRAG_0 O20
13 112 A GLU OE2 L-FRAG_0 H5902
13 211 A TYR OH L-FRAG_0 O18
14 112 A GLU OE1 L-FRAG_0 O16
14 156 A TYR HH L-FRAG_0 O20
14 112 A GLU O L-FRAG_0 O20
15 156 A TYR OH L-FRAG_0 O20
15 215 A GLU OE1 L-FRAG_0 O18
15 211 A TYR OH L-FRAG_0 O18
17 66 A ASP OD1 L-FRAG_0 O19
18 154 A GLU OE1 L-FRAG_0 O18
18 156 A TYR H L-FRAG_0 O18
18 154 A GLU OE1 L-FRAG_0 O18
18 156 A TYR HH L-FRAG_0 O20
18 259 A PHE O L-FRAG_0 O20
20 66 A ASP OD2 L-FRAG_0 O17
20 154 A GLU OE1 L-FRAG_0 O18
21 154 A GLU OE1 L-FRAG_0 O18
21 156 A TYR H L-FRAG_0 O18
21 154 A GLU OE1 L-FRAG_0 O18
22 66 A ASP OD1 L-FRAG_0 O20
22 154 A GLU OE1 L-FRAG_0 O18
23 154 A GLU OE1 L-FRAG_0 O18
23 156 A TYR H L-FRAG_0 O18
23 154 A GLU OE1 L-FRAG_0 O18
24 154 A GLU OE1 L-FRAG_0 O18
24 66 A ASP OD2 L-FRAG_0 O19
24 156 A TYR H L-FRAG_0 O18
24 154 A GLU OE1 L-FRAG_0 O18
25 156 A TYR H L-FRAG_0 O18
25 154 A GLU OE1 L-FRAG_0 O18
25 156 A TYR HH L-FRAG_0 O20
25 112 A GLU O L-FRAG_0 O20
26 154 A GLU OE1 L-FRAG_0 O18
26 156 A TYR H L-FRAG_0 O18
26 154 A GLU OE1 L-FRAG_0 O18
26 156 A TYR HH L-FRAG_0 O20
26 259 A PHE O L-FRAG_0 O20
27 154 A GLU OE1 L-FRAG_0 O18
27 156 A TYR H L-FRAG_0 O18
27 154 A GLU OE1 L-FRAG_0 O18
27 156 A TYR HH L-FRAG_0 O20
27 259 A PHE O L-FRAG_0 O20
28 156 A TYR H L-FRAG_0 O18
28 154 A GLU OE1 L-FRAG_0 O18
28 154 A GLU OE1 L-FRAG_0 O18
29 154 A GLU OE1 L-FRAG_0 O18
30 66 A ASP OD2 L-FRAG_0 O19
30 154 A GLU OE1 L-FRAG_0 O18
30 154 A GLU OE1 L-FRAG_0 O18
31 156 A TYR H L-FRAG_0 O18
31 154 A GLU OE1 L-FRAG_0 O18
32 154 A GLU OE1 L-FRAG_0 O18
32 66 A ASP OD2 L-FRAG_0 O19
33 154 A GLU OE1 L-FRAG_0 O18
35 154 A GLU OE1 L-FRAG_0 O18
36 154 A GLU OE1 L-FRAG_0 O18
36 156 A TYR HH L-FRAG_0 O20
36 112 A GLU O L-FRAG_0 O20
37 154 A GLU OE1 L-FRAG_0 O18
38 259 A PHE O L-FRAG_0 O19
38 154 A GLU OE1 L-FRAG_0 O18
39 154 A GLU OE1 L-FRAG_0 O18
39 154 A GLU OE1 L-FRAG_0 O18
39 154 A GLU OE1 L-FRAG_0 O17
40 259 A PHE O L-FRAG_0 O19
40 154 A GLU OE1 L-FRAG_0 O18
40 112 A GLU O L-FRAG_0 O20
41 156 A TYR H L-FRAG_0 O18
41 154 A GLU OE1 L-FRAG_0 O18
41 154 A GLU OE1 L-FRAG_0 O18
42 156 A TYR H L-FRAG_0 O18
42 154 A GLU OE1 L-FRAG_0 O18
42 154 A GLU OE1 L-FRAG_0 O18
42 66 A ASP OD2 L-FRAG_0 O19
43 154 A GLU OE1 L-FRAG_0 O18
43 154 A GLU OE1 L-FRAG_0 O18
43 156 A TYR HH L-FRAG_0 O20
43 259 A PHE O L-FRAG_0 O20
44 154 A GLU OE1 L-FRAG_0 O18
45 341 A TRP HE1 L-FRAG_0 O17
45 66 A ASP OD2 L-FRAG_0 O17
45 154 A GLU OE1 L-FRAG_0 O18
45 154 A GLU OE1 L-FRAG_0 O18
45 156 A TYR HH L-FRAG_0 O20
45 112 A GLU O L-FRAG_0 O20
46 156 A TYR H L-FRAG_0 O18
46 154 A GLU OE1 L-FRAG_0 O18
46 154 A GLU OE1 L-FRAG_0 O18
46 66 A ASP OD1 L-FRAG_0 O19
47 154 A GLU OE1 L-FRAG_0 O18
48 154 A GLU OE1 L-FRAG_0 O18
49 259 A PHE O L-FRAG_0 O19
49 154 A GLU OE1 L-FRAG_0 O18
49 154 A GLU OE1 L-FRAG_0 O18
50 259 A PHE O L-FRAG_0 O19
50 154 A GLU OE1 L-FRAG_0 O18
50 154 A GLU OE1 L-FRAG_0 O18
51 154 A GLU OE1 L-FRAG_0 O18
52 259 A PHE O L-FRAG_0 O19
52 156 A TYR H L-FRAG_0 O18
52 154 A GLU OE1 L-FRAG_0 O18
52 66 A ASP OD2 L-FRAG_0 O19
52 154 A GLU OE1 L-FRAG_0 O18
53 259 A PHE O L-FRAG_0 O19
53 156 A TYR H L-FRAG_0 O18
53 154 A GLU OE1 L-FRAG_0 O18
53 154 A GLU OE1 L-FRAG_0 O18
54 154 A GLU OE1 L-FRAG_0 O18
54 156 A TYR HH L-FRAG_0 O20
54 259 A PHE O L-FRAG_0 O20
55 154 A GLU OE1 L-FRAG_0 O18
55 156 A TYR H L-FRAG_0 O18
55 66 A ASP OD2 L-FRAG_0 O19
56 154 A GLU OE1 L-FRAG_0 O18
56 156 A TYR H L-FRAG_0 O18
56 154 A GLU OE1 L-FRAG_0 O18
57 156 A TYR H L-FRAG_0 O18
57 154 A GLU OE1 L-FRAG_0 O18
57 154 A GLU OE1 L-FRAG_0 O18
57 66 A ASP OD2 L-FRAG_0 O19
58 154 A GLU OE1 L-FRAG_0 O18
58 154 A GLU OE1 L-FRAG_0 O18
59 156 A TYR H L-FRAG_0 O18
60 154 A GLU OE1 L-FRAG_0 O18
60 154 A GLU OE1 L-FRAG_0 O17
60 154 A GLU OE1 L-FRAG_0 O18
61 259 A PHE O L-FRAG_0 O19
61 154 A GLU OE1 L-FRAG_0 O18
62 66 A ASP OD1 L-FRAG_0 O20
62 151 A ASN HD21 L-FRAG_0 O18
62 154 A GLU OE1 L-FRAG_0 O18
64 112 A GLU OE1 L-FRAG_0 H5902
64 156 A TYR H L-FRAG_0 O17
64 154 A GLU OE1 L-FRAG_0 O17
64 156 A TYR HH L-FRAG_0 O20
64 112 A GLU O L-FRAG_0 O20
65 156 A TYR H L-FRAG_0 O18
65 154 A GLU OE1 L-FRAG_0 O18
65 154 A GLU OE1 L-FRAG_0 O18
66 156 A TYR H L-FRAG_0 O18
66 154 A GLU OE1 L-FRAG_0 O18
67 154 A GLU OE1 L-FRAG_0 O18
67 156 A TYR H L-FRAG_0 O18
67 154 A GLU OE1 L-FRAG_0 O18
67 156 A TYR H L-FRAG_0 O17
67 154 A GLU OE1 L-FRAG_0 O17
67 156 A TYR HH L-FRAG_0 O20
67 112 A GLU O L-FRAG_0 O20
68 154 A GLU OE1 L-FRAG_0 O18
68 156 A TYR H L-FRAG_0 O18
68 154 A GLU OE1 L-FRAG_0 O18
68 66 A ASP OD2 L-FRAG_0 O19
69 154 A GLU OE1 L-FRAG_0 O18
69 154 A GLU OE1 L-FRAG_0 O17
69 156 A TYR HH L-FRAG_0 O20
69 112 A GLU O L-FRAG_0 O20
70 154 A GLU OE1 L-FRAG_0 O18
70 154 A GLU OE1 L-FRAG_0 O18
71 66 A ASP OD1 L-FRAG_0 O19
71 154 A GLU OE1 L-FRAG_0 O18
71 156 A TYR H L-FRAG_0 O18
71 156 A TYR HH L-FRAG_0 O20
72 66 A ASP OD1 L-FRAG_0 O19
72 154 A GLU OE1 L-FRAG_0 O18
73 66 A ASP OD1 L-FRAG_0 O19
73 154 A GLU OE1 L-FRAG_0 O18
73 156 A TYR HH L-FRAG_0 O20
73 259 A PHE O L-FRAG_0 O20
74 154 A GLU OE1 L-FRAG_0 O18
75 154 A GLU OE1 L-FRAG_0 O18
75 154 A GLU OE1 L-FRAG_0 O18
75 156 A TYR HH L-FRAG_0 O20
76 156 A TYR H L-FRAG_0 O18
76 154 A GLU OE1 L-FRAG_0 O18
76 154 A GLU OE1 L-FRAG_0 O18
77 341 A TRP HE1 L-FRAG_0 O17
77 66 A ASP OD2 L-FRAG_0 O17
78 66 A ASP OD2 L-FRAG_0 O17
78 341 A TRP HE1 L-FRAG_0 O17
78 66 A ASP OD2 L-FRAG_0 O17
79 341 A TRP HE1 L-FRAG_0 O17
79 66 A ASP OD2 L-FRAG_0 O17
80 66 A ASP OD2 L-FRAG_0 O18
80 66 A ASP OD2 L-FRAG_0 O17
81 341 A TRP HE1 L-FRAG_0 O17
81 66 A ASP OD2 L-FRAG_0 O17
82 341 A TRP HE1 L-FRAG_0 O17
82 66 A ASP OD2 L-FRAG_0 O17
83 341 A TRP HE1 L-FRAG_0 O17
83 66 A ASP OD2 L-FRAG_0 O17
84 66 A ASP OD2 L-FRAG_0 O17
85 66 A ASP OD2 L-FRAG_0 O17
86 341 A TRP HE1 L-FRAG_0 O17
86 66 A ASP OD2 L-FRAG_0 O17
87 262 A VAL H L-FRAG_0 O20
87 66 A ASP OD2 L-FRAG_0 O19
87 154 A GLU OE2 L-FRAG_0 O18
87 154 A GLU OE2 L-FRAG_0 O18
87 341 A TRP HE1 L-FRAG_0 O17
88 66 A ASP OD2 L-FRAG_0 O17
89 154 A GLU OE2 L-FRAG_0 O18
90 154 A GLU OE2 L-FRAG_0 O18
91 154 A GLU OE1 L-FRAG_0 O18
91 156 A TYR H L-FRAG_0 O18
91 154 A GLU OE1 L-FRAG_0 O18
92 156 A TYR H L-FRAG_0 O18
92 154 A GLU OE1 L-FRAG_0 O18
92 156 A TYR H L-FRAG_0 O17
92 154 A GLU OE1 L-FRAG_0 O17
93 156 A TYR H L-FRAG_0 O18
93 154 A GLU OE1 L-FRAG_0 O18
94 154 A GLU OE1 L-FRAG_0 O18
95 154 A GLU OE1 L-FRAG_0 O18
95 154 A GLU OE1 L-FRAG_0 O18
96 154 A GLU OE2 L-FRAG_0 O18
97 66 A ASP OD1 L-FRAG_0 O19
97 156 A TYR H L-FRAG_0 O18
97 154 A GLU OE2 L-FRAG_0 O18
97 156 A TYR HH L-FRAG_0 O20
97 112 A GLU O L-FRAG_0 O20
98 154 A GLU OE2 L-FRAG_0 O18
99 154 A GLU OE2 L-FRAG_0 O18
99 156 A TYR H L-FRAG_0 O18
99 154 A GLU OE2 L-FRAG_0 O18
100 262 A VAL H L-FRAG_0 O20
100 66 A ASP OD2 L-FRAG_0 O20
101 154 A GLU OE2 L-FRAG_0 O18
101 156 A TYR H L-FRAG_0 O18
101 154 A GLU OE2 L-FRAG_0 O18
102 154 A GLU OE2 L-FRAG_0 O18
102 156 A TYR HH L-FRAG_0 O20
102 259 A PHE O L-FRAG_0 O20
103 154 A GLU OE2 L-FRAG_0 O18
103 156 A TYR HH L-FRAG_0 O20
103 259 A PHE O L-FRAG_0 O20
104 154 A GLU OE2 L-FRAG_0 O18
105 341 A TRP HE1 L-FRAG_0 O19
105 154 A GLU OE2 L-FRAG_0 O18
106 66 A ASP OD1 L-FRAG_0 O19
106 154 A GLU OE1 L-FRAG_0 O18
106 154 A GLU OE1 L-FRAG_0 O18
107 154 A GLU OE1 L-FRAG_0 O18
108 66 A ASP OD2 L-FRAG_0 O19
108 154 A GLU OE1 L-FRAG_0 O18
108 154 A GLU OE1 L-FRAG_0 O18
109 154 A GLU OE1 L-FRAG_0 O17
109 154 A GLU OE1 L-FRAG_0 O18
110 154 A GLU OE1 L-FRAG_0 O18
111 156 A TYR H L-FRAG_0 O18
111 154 A GLU OE1 L-FRAG_0 O18
111 154 A GLU OE1 L-FRAG_0 O18
112 154 A GLU OE1 L-FRAG_0 O18
112 156 A TYR H L-FRAG_0 O18
112 154 A GLU OE1 L-FRAG_0 O18
113 156 A TYR H L-FRAG_0 O18
113 154 A GLU OE1 L-FRAG_0 O18
114 154 A GLU OE1 L-FRAG_0 O18
114 156 A TYR H L-FRAG_0 O18
114 154 A GLU OE1 L-FRAG_0 O18
115 154 A GLU OE1 L-FRAG_0 O18
115 154 A GLU OE1 L-FRAG_0 O18
115 156 A TYR HH L-FRAG_0 O20
115 259 A PHE O L-FRAG_0 O20
116 154 A GLU OE1 L-FRAG_0 O18
117 156 A TYR H L-FRAG_0 O18
117 154 A GLU OE1 L-FRAG_0 O18
117 154 A GLU OE1 L-FRAG_0 O18
117 66 A ASP OD2 L-FRAG_0 O19
117 156 A TYR HH L-FRAG_0 O20
117 112 A GLU O L-FRAG_0 O20
117 259 A PHE O L-FRAG_0 O20
118 154 A GLU OE1 L-FRAG_0 O18
118 66 A ASP OD1 L-FRAG_0 O17
118 66 A ASP OD2 L-FRAG_0 O19
119 156 A TYR H L-FRAG_0 O18
119 154 A GLU OE1 L-FRAG_0 O18
119 154 A GLU OE1 L-FRAG_0 O18
120 154 A GLU OE1 L-FRAG_0 O18
121 156 A TYR H L-FRAG_0 O18
121 154 A GLU OE1 L-FRAG_0 O18
121 154 A GLU OE1 L-FRAG_0 O18
121 156 A TYR HH L-FRAG_0 O20
121 259 A PHE O L-FRAG_0 O20
122 156 A TYR H L-FRAG_0 O18
122 154 A GLU OE1 L-FRAG_0 O18
122 66 A ASP OD1 L-FRAG_0 O19
122 154 A GLU OE1 L-FRAG_0 O18
123 156 A TYR H L-FRAG_0 O18
123 154 A GLU OE1 L-FRAG_0 O18
123 154 A GLU OE1 L-FRAG_0 O18
123 156 A TYR HH L-FRAG_0 O20
123 259 A PHE O L-FRAG_0 O20
124 156 A TYR H L-FRAG_0 O18
124 154 A GLU OE1 L-FRAG_0 O18
125 156 A TYR H L-FRAG_0 O18
125 154 A GLU OE1 L-FRAG_0 O18
125 154 A GLU OE1 L-FRAG_0 O18
125 156 A TYR HH L-FRAG_0 O20
125 259 A PHE O L-FRAG_0 O20
126 156 A TYR H L-FRAG_0 O18
126 154 A GLU OE1 L-FRAG_0 O18
126 154 A GLU OE1 L-FRAG_0 O18
126 154 A GLU OE1 L-FRAG_0 O18
127 156 A TYR H L-FRAG_0 O18
127 154 A GLU OE1 L-FRAG_0 O18
127 156 A TYR HH L-FRAG_0 O20
127 259 A PHE O L-FRAG_0 O20
128 156 A TYR H L-FRAG_0 O18
128 154 A GLU OE1 L-FRAG_0 O18
128 154 A GLU OE1 L-FRAG_0 O18
128 156 A TYR HH L-FRAG_0 O20
128 259 A PHE O L-FRAG_0 O20
128 66 A ASP OD1 L-FRAG_0 O19
129 154 A GLU OE1 L-FRAG_0 O18
129 154 A GLU OE1 L-FRAG_0 O18
130 156 A TYR H L-FRAG_0 O18
130 154 A GLU OE1 L-FRAG_0 O18
130 154 A GLU OE1 L-FRAG_0 O18
130 66 A ASP OD2 L-FRAG_0 O19
131 156 A TYR H L-FRAG_0 O18
131 154 A GLU OE1 L-FRAG_0 O18
131 154 A GLU OE1 L-FRAG_0 O18
131 341 A TRP HE1 L-FRAG_0 O19
131 66 A ASP OD2 L-FRAG_0 O20
132 156 A TYR H L-FRAG_0 O18
132 154 A GLU OE1 L-FRAG_0 O18
132 156 A TYR H L-FRAG_0 O17
132 154 A GLU OE1 L-FRAG_0 O17
132 66 A ASP OD2 L-FRAG_0 O19
132 154 A GLU OE1 L-FRAG_0 O18
133 156 A TYR H L-FRAG_0 O18
133 154 A GLU OE1 L-FRAG_0 O18
133 154 A GLU OE1 L-FRAG_0 O18
134 156 A TYR H L-FRAG_0 O18
134 154 A GLU OE1 L-FRAG_0 O18
134 154 A GLU OE1 L-FRAG_0 O18
134 66 A ASP OD1 L-FRAG_0 O20
135 156 A TYR H L-FRAG_0 O18
135 154 A GLU OE1 L-FRAG_0 O18
135 154 A GLU OE1 L-FRAG_0 O18
136 156 A TYR H L-FRAG_0 O18
136 154 A GLU OE1 L-FRAG_0 O18
137 156 A TYR H L-FRAG_0 O18
137 154 A GLU OE1 L-FRAG_0 O18
137 154 A GLU OE1 L-FRAG_0 O18
137 156 A TYR HH L-FRAG_0 O20
137 259 A PHE O L-FRAG_0 O20
137 66 A ASP OD1 L-FRAG_0 O19
138 156 A TYR H L-FRAG_0 O18
138 154 A GLU OE1 L-FRAG_0 O18
138 154 A GLU OE1 L-FRAG_0 O18
139 156 A TYR H L-FRAG_0 O18
139 154 A GLU OE1 L-FRAG_0 O18
139 154 A GLU OE1 L-FRAG_0 O18
140 156 A TYR H L-FRAG_0 O18
140 154 A GLU OE1 L-FRAG_0 O18
140 154 A GLU OE1 L-FRAG_0 O18
140 154 A GLU OE1 L-FRAG_0 O18
141 156 A TYR H L-FRAG_0 O18
141 154 A GLU OE1 L-FRAG_0 O18
141 154 A GLU OE1 L-FRAG_0 O18
142 154 A GLU OE1 L-FRAG_0 O18
142 154 A GLU OE1 L-FRAG_0 O18
143 156 A TYR H L-FRAG_0 O18
143 154 A GLU OE1 L-FRAG_0 O18
143 66 A ASP OD2 L-FRAG_0 O19
143 154 A GLU OE1 L-FRAG_0 O18
144 156 A TYR H L-FRAG_0 O18
144 154 A GLU OE1 L-FRAG_0 O18
144 66 A ASP OD2 L-FRAG_0 O19
144 154 A GLU OE1 L-FRAG_0 O18
145 156 A TYR H L-FRAG_0 O18
145 154 A GLU OE1 L-FRAG_0 O18
146 156 A TYR H L-FRAG_0 O18
146 154 A GLU OE1 L-FRAG_0 O18
146 156 A TYR HH L-FRAG_0 O20
146 259 A PHE O L-FRAG_0 O20
147 156 A TYR H L-FRAG_0 O18
147 154 A GLU OE1 L-FRAG_0 O18
147 154 A GLU OE1 L-FRAG_0 O18
148 66 A ASP OD1 L-FRAG_0 O19
148 154 A GLU OE1 L-FRAG_0 O18
149 156 A TYR H L-FRAG_0 O18
149 154 A GLU OE1 L-FRAG_0 O18
149 154 A GLU OE1 L-FRAG_0 O18
150 66 A ASP OD1 L-FRAG_0 O19
150 154 A GLU OE1 L-FRAG_0 O18
150 156 A TYR HH L-FRAG_0 O20
150 259 A PHE O L-FRAG_0 O20
150 154 A GLU OE1 L-FRAG_0 O18
151 154 A GLU OE1 L-FRAG_0 O18
151 154 A GLU OE1 L-FRAG_0 O18
151 156 A TYR HH L-FRAG_0 O20
151 259 A PHE O L-FRAG_0 O20
152 154 A GLU OE1 L-FRAG_0 O18
152 154 A GLU OE1 L-FRAG_0 O18
153 154 A GLU OE1 L-FRAG_0 O18
153 66 A ASP OD1 L-FRAG_0 O19
154 156 A TYR H L-FRAG_0 O18
154 154 A GLU OE1 L-FRAG_0 O18
154 154 A GLU OE1 L-FRAG_0 O18
154 66 A ASP OD2 L-FRAG_0 O19
155 154 A GLU OE1 L-FRAG_0 O18
156 156 A TYR H L-FRAG_0 O17
156 154 A GLU OE1 L-FRAG_0 O17
156 154 A GLU OE1 L-FRAG_0 O18
156 156 A TYR HH L-FRAG_0 O20
156 259 A PHE O L-FRAG_0 O20
157 154 A GLU OE1 L-FRAG_0 O18
157 156 A TYR HH L-FRAG_0 O20
157 259 A PHE O L-FRAG_0 O20
157 66 A ASP OD1 L-FRAG_0 O19
158 156 A TYR H L-FRAG_0 O18
158 66 A ASP OD1 L-FRAG_0 O19
158 154 A GLU OE1 L-FRAG_0 O18
159 156 A TYR H L-FRAG_0 O18
159 154 A GLU OE1 L-FRAG_0 O18
159 154 A GLU OE1 L-FRAG_0 O18
160 154 A GLU OE1 L-FRAG_0 O18
160 156 A TYR HH L-FRAG_0 O20
160 259 A PHE O L-FRAG_0 O20
160 154 A GLU OE1 L-FRAG_0 O18
161 156 A TYR H L-FRAG_0 O18
161 154 A GLU OE1 L-FRAG_0 O18
161 154 A GLU OE1 L-FRAG_0 O18
162 154 A GLU OE1 L-FRAG_0 O18
163 154 A GLU OE1 L-FRAG_0 O18
164 66 A ASP OD2 L-FRAG_0 O19
164 154 A GLU OE1 L-FRAG_0 O18
164 156 A TYR HH L-FRAG_0 O20
164 259 A PHE O L-FRAG_0 O20
165 154 A GLU OE1 L-FRAG_0 O18
165 156 A TYR H L-FRAG_0 O18
165 154 A GLU OE1 L-FRAG_0 O18
166 66 A ASP OD2 L-FRAG_0 O20
166 156 A TYR H L-FRAG_0 O18
166 154 A GLU OE1 L-FRAG_0 O18
166 156 A TYR H L-FRAG_0 O17
166 154 A GLU OE1 L-FRAG_0 O17
166 154 A GLU OE1 L-FRAG_0 O18
167 156 A TYR HH L-FRAG_0 O20
167 154 A GLU OE1 L-FRAG_0 O18
168 154 A GLU OE1 L-FRAG_0 O18
169 154 A GLU OE1 L-FRAG_0 O18
169 156 A TYR H L-FRAG_0 O18
169 154 A GLU OE1 L-FRAG_0 O18
169 156 A TYR HH L-FRAG_0 O20
169 112 A GLU O L-FRAG_0 O20
170 154 A GLU OE1 L-FRAG_0 O18
171 154 A GLU OE1 L-FRAG_0 O18
171 154 A GLU OE1 L-FRAG_0 O18
171 156 A TYR HH L-FRAG_0 O20
171 112 A GLU O L-FRAG_0 O20
172 156 A TYR HH L-FRAG_0 O20
172 259 A PHE O L-FRAG_0 O20
173 154 A GLU OE1 L-FRAG_0 O18
173 156 A TYR H L-FRAG_0 O18
173 154 A GLU OE1 L-FRAG_0 O18
173 156 A TYR H L-FRAG_0 O17
173 154 A GLU OE1 L-FRAG_0 O17
173 156 A TYR HH L-FRAG_0 O20
173 259 A PHE O L-FRAG_0 O20
174 154 A GLU OE1 L-FRAG_0 O18
174 66 A ASP OD1 L-FRAG_0 O19
174 156 A TYR H L-FRAG_0 O18
174 154 A GLU OE1 L-FRAG_0 O18
174 156 A TYR H L-FRAG_0 O17
174 154 A GLU OE1 L-FRAG_0 O17
174 156 A TYR HH L-FRAG_0 O20
174 259 A PHE O L-FRAG_0 O20
174 154 A GLU OE1 L-FRAG_0 O18
175 156 A TYR H L-FRAG_0 O18
175 154 A GLU OE1 L-FRAG_0 O18
175 154 A GLU OE1 L-FRAG_0 O18
176 154 A GLU OE1 L-FRAG_0 O18
176 156 A TYR H L-FRAG_0 O18
176 154 A GLU OE1 L-FRAG_0 O18
176 154 A GLU OE1 L-FRAG_0 O18
177 154 A GLU OE1 L-FRAG_0 O18
177 156 A TYR H L-FRAG_0 O18
177 154 A GLU OE1 L-FRAG_0 O18
178 154 A GLU OE1 L-FRAG_0 O18
178 156 A TYR HH L-FRAG_0 O20
178 259 A PHE O L-FRAG_0 O20
180 156 A TYR H L-FRAG_0 O18
180 154 A GLU OE1 L-FRAG_0 O18
180 154 A GLU OE1 L-FRAG_0 O18
181 262 A VAL H L-FRAG_0 O20
181 66 A ASP OD2 L-FRAG_0 O20
181 66 A ASP OD1 L-FRAG_0 O19
182 154 A GLU OE1 L-FRAG_0 O18
182 156 A TYR H L-FRAG_0 O18
182 154 A GLU OE1 L-FRAG_0 O18
183 66 A ASP OD2 L-FRAG_0 O20
183 154 A GLU OE1 L-FRAG_0 O18
183 156 A TYR H L-FRAG_0 O18
183 154 A GLU OE1 L-FRAG_0 O18
184 66 A ASP OD1 L-FRAG_0 O19
184 154 A GLU OE2 L-FRAG_0 O18
185 154 A GLU OE2 L-FRAG_0 O18
185 154 A GLU OE2 L-FRAG_0 O18
186 154 A GLU OE2 L-FRAG_0 O18
186 156 A TYR H L-FRAG_0 O18
186 154 A GLU OE2 L-FRAG_0 O18
187 154 A GLU OE2 L-FRAG_0 O18
187 156 A TYR H L-FRAG_0 O18
187 154 A GLU OE2 L-FRAG_0 O18
187 156 A TYR HH L-FRAG_0 O20
187 259 A PHE O L-FRAG_0 O20
188 154 A GLU OE2 L-FRAG_0 O18
189 156 A TYR H L-FRAG_0 O18
189 154 A GLU OE2 L-FRAG_0 O18
189 156 A TYR HH L-FRAG_0 O20
191 154 A GLU OE2 L-FRAG_0 O18
191 156 A TYR H L-FRAG_0 O18
191 154 A GLU OE2 L-FRAG_0 O18
192 154 A GLU OE2 L-FRAG_0 O18
192 341 A TRP HE1 L-FRAG_0 O19
192 66 A ASP OD1 L-FRAG_0 O19
192 156 A TYR HH L-FRAG_0 O20
192 259 A PHE O L-FRAG_0 O20
192 154 A GLU OE2 L-FRAG_0 O18
193 66 A ASP OD2 L-FRAG_0 O20
193 156 A TYR H L-FRAG_0 O18
193 154 A GLU OE2 L-FRAG_0 O18
193 66 A ASP OD1 L-FRAG_0 O19
193 154 A GLU OE2 L-FRAG_0 O18
194 156 A TYR H L-FRAG_0 O18
194 154 A GLU OE2 L-FRAG_0 O18
194 154 A GLU OE2 L-FRAG_0 O18
195 156 A TYR H L-FRAG_0 O18
195 154 A GLU OE2 L-FRAG_0 O18
195 156 A TYR H L-FRAG_0 O17
195 154 A GLU OE2 L-FRAG_0 O17
195 154 A GLU OE2 L-FRAG_0 O18
196 154 A GLU OE2 L-FRAG_0 O18
197 156 A TYR H L-FRAG_0 O18
197 154 A GLU OE2 L-FRAG_0 O18
197 154 A GLU OE2 L-FRAG_0 O18
197 156 A TYR HH L-FRAG_0 O20
197 259 A PHE O L-FRAG_0 O20
198 156 A TYR H L-FRAG_0 O18
198 341 A TRP HE1 L-FRAG_0 O19
198 154 A GLU OE2 L-FRAG_0 O18
199 154 A GLU OE2 L-FRAG_0 O17
199 154 A GLU OE2 L-FRAG_0 O18
199 154 A GLU OE2 L-FRAG_0 O18
200 154 A GLU OE2 L-FRAG_0 O18
200 154 A GLU OE2 L-FRAG_0 O18
200 66 A ASP OD2 L-FRAG_0 O19
201 154 A GLU OE2 L-FRAG_0 O18
201 66 A ASP OD1 L-FRAG_0 O19
201 154 A GLU OE2 L-FRAG_0 O18
202 154 A GLU OE2 L-FRAG_0 O18
202 154 A GLU OE2 L-FRAG_0 O18
203 154 A GLU OE2 L-FRAG_0 O18
203 66 A ASP OD1 L-FRAG_0 O19
203 154 A GLU OE2 L-FRAG_0 O18
204 112 A GLU OE2 L-FRAG_0 H5902
204 154 A GLU OE2 L-FRAG_0 O18
204 66 A ASP OD2 L-FRAG_0 O20
205 154 A GLU OE2 L-FRAG_0 O18
205 66 A ASP OD2 L-FRAG_0 O20
206 66 A ASP OD2 L-FRAG_0 O19
206 154 A GLU OE2 L-FRAG_0 O18
207 154 A GLU OE2 L-FRAG_0 O18
208 112 A GLU OE2 L-FRAG_0 H5902
208 156 A TYR H L-FRAG_0 O18
208 154 A GLU OE2 L-FRAG_0 O18
208 156 A TYR HH L-FRAG_0 O20
208 259 A PHE O L-FRAG_0 O20
208 154 A GLU OE2 L-FRAG_0 O18
209 156 A TYR H L-FRAG_0 O18
209 154 A GLU OE2 L-FRAG_0 O18
209 156 A TYR OH L-FRAG_0 O16
209 154 A GLU OE2 L-FRAG_0 O18
209 66 A ASP OD1 L-FRAG_0 O19
210 112 A GLU OE1 L-FRAG_0 H5902
210 156 A TYR H L-FRAG_0 O18
210 154 A GLU OE2 L-FRAG_0 O18
210 154 A GLU OE2 L-FRAG_0 O18
210 154 A GLU OE2 L-FRAG_0 O18
210 259 A PHE O L-FRAG_0 O20
211 156 A TYR H L-FRAG_0 O18
211 154 A GLU OE2 L-FRAG_0 O18
211 154 A GLU OE2 L-FRAG_0 O18
211 66 A ASP OD2 L-FRAG_0 O19
212 156 A TYR H L-FRAG_0 O18
212 154 A GLU OE2 L-FRAG_0 O18
212 154 A GLU OE2 L-FRAG_0 O18
213 156 A TYR H L-FRAG_0 O18
213 154 A GLU OE2 L-FRAG_0 O18
213 154 A GLU OE2 L-FRAG_0 O18
214 154 A GLU OE2 L-FRAG_0 O18
214 156 A TYR H L-FRAG_0 O18
214 156 A TYR HH L-FRAG_0 O20
214 259 A PHE O L-FRAG_0 O20
215 154 A GLU OE2 L-FRAG_0 O18
215 156 A TYR H L-FRAG_0 O18
215 154 A GLU OE2 L-FRAG_0 O18
215 66 A ASP OD1 L-FRAG_0 O19
216 154 A GLU OE2 L-FRAG_0 O18
216 154 A GLU OE2 L-FRAG_0 O18
216 154 A GLU OE2 L-FRAG_0 O17
217 154 A GLU OE2 L-FRAG_0 O18
218 154 A GLU OE2 L-FRAG_0 O18
218 154 A GLU OE2 L-FRAG_0 O18
219 112 A GLU OE1 L-FRAG_0 H5902
219 154 A GLU OE2 L-FRAG_0 O18
219 156 A TYR H L-FRAG_0 O18
219 154 A GLU OE2 L-FRAG_0 O18
220 112 A GLU OE1 L-FRAG_0 H5902
220 154 A GLU OE2 L-FRAG_0 O18
220 156 A TYR H L-FRAG_0 O18
220 154 A GLU OE2 L-FRAG_0 O18
220 259 A PHE O L-FRAG_0 O20
221 154 A GLU OE2 L-FRAG_0 O18
222 154 A GLU OE2 L-FRAG_0 O18
222 156 A TYR HH L-FRAG_0 O20
222 259 A PHE O L-FRAG_0 O20
222 154 A GLU OE2 L-FRAG_0 O18
223 156 A TYR H L-FRAG_0 O18
223 154 A GLU OE2 L-FRAG_0 O18
224 154 A GLU OE2 L-FRAG_0 O18
224 154 A GLU OE2 L-FRAG_0 O18
225 154 A GLU OE2 L-FRAG_0 O18
225 156 A TYR HH L-FRAG_0 O20
225 259 A PHE O L-FRAG_0 O20
225 154 A GLU OE2 L-FRAG_0 O18
226 154 A GLU OE2 L-FRAG_0 O18
226 154 A GLU OE2 L-FRAG_0 O18
226 156 A TYR H L-FRAG_0 O18
226 154 A GLU OE2 L-FRAG_0 O18
227 154 A GLU OE2 L-FRAG_0 O18
227 154 A GLU OE2 L-FRAG_0 O18
227 156 A TYR H L-FRAG_0 O18
228 154 A GLU OE2 L-FRAG_0 O18
228 156 A TYR HH L-FRAG_0 O20
228 259 A PHE O L-FRAG_0 O20
228 156 A TYR H L-FRAG_0 O17
228 154 A GLU OE2 L-FRAG_0 O17
228 156 A TYR H L-FRAG_0 O18
228 154 A GLU OE2 L-FRAG_0 O18
229 154 A GLU OE2 L-FRAG_0 O18
230 66 A ASP OD1 L-FRAG_0 O19
230 156 A TYR HH L-FRAG_0 O20
230 259 A PHE O L-FRAG_0 O20
230 156 A TYR H L-FRAG_0 O18
230 154 A GLU OE2 L-FRAG_0 O18
231 154 A GLU OE2 L-FRAG_0 O18
231 66 A ASP OD1 L-FRAG_0 O19
231 259 A PHE O L-FRAG_0 O19
231 156 A TYR H L-FRAG_0 O18
232 112 A GLU OE2 L-FRAG_0 H5902
232 154 A GLU OE2 L-FRAG_0 O18
232 154 A GLU OE2 L-FRAG_0 O18
232 154 A GLU OE2 L-FRAG_0 O17
233 341 A TRP HE1 L-FRAG_0 O17
233 259 A PHE O L-FRAG_0 O19
233 154 A GLU OE2 L-FRAG_0 O18
233 259 A PHE O L-FRAG_0 O20
234 259 A PHE O L-FRAG_0 O19
234 156 A TYR H L-FRAG_0 O18
234 154 A GLU OE2 L-FRAG_0 O18
235 66 A ASP OD1 L-FRAG_0 H5901
235 156 A TYR H L-FRAG_0 O18
235 154 A GLU OE2 L-FRAG_0 O18
235 154 A GLU OE2 L-FRAG_0 O18
236 259 A PHE O L-FRAG_0 O19
236 154 A GLU OE2 L-FRAG_0 O18
237 154 A GLU OE2 L-FRAG_0 O18
237 259 A PHE O L-FRAG_0 O19
237 66 A ASP OD2 L-FRAG_0 O20
237 156 A TYR H L-FRAG_0 O18
237 154 A GLU OE2 L-FRAG_0 O18
238 154 A GLU OE2 L-FRAG_0 O18
238 259 A PHE O L-FRAG_0 O19
238 154 A GLU OE2 L-FRAG_0 O18
239 154 A GLU OE2 L-FRAG_0 O18
239 154 A GLU OE2 L-FRAG_0 O18
239 259 A PHE O L-FRAG_0 O19
239 259 A PHE O L-FRAG_0 O20
240 259 A PHE O L-FRAG_0 O19
240 154 A GLU OE2 L-FRAG_0 O18
240 156 A TYR H L-FRAG_0 O18
240 154 A GLU OE2 L-FRAG_0 O18
241 259 A PHE O L-FRAG_0 O19
241 154 A GLU OE2 L-FRAG_0 O18
241 156 A TYR H L-FRAG_0 O18
241 154 A GLU OE2 L-FRAG_0 O18
242 259 A PHE O L-FRAG_0 O19
242 154 A GLU OE2 L-FRAG_0 O18
242 156 A TYR H L-FRAG_0 O18
242 154 A GLU OE2 L-FRAG_0 O18
243 66 A ASP OD1 L-FRAG_0 H5901
243 154 A GLU OE2 L-FRAG_0 O18
243 259 A PHE O L-FRAG_0 O19
244 112 A GLU OE2 L-FRAG_0 H5902
244 259 A PHE O L-FRAG_0 O19
244 259 A PHE O L-FRAG_0 O20
244 154 A GLU OE2 L-FRAG_0 O18
244 156 A TYR H L-FRAG_0 O18
244 154 A GLU OE2 L-FRAG_0 O18
245 154 A GLU OE2 L-FRAG_0 O18
245 156 A TYR HH L-FRAG_0 O20
245 259 A PHE O L-FRAG_0 O20
246 154 A GLU OE2 L-FRAG_0 O18
246 259 A PHE O L-FRAG_0 O19
246 156 A TYR H L-FRAG_0 O18
246 154 A GLU OE2 L-FRAG_0 O18
247 154 A GLU OE2 L-FRAG_0 O18
247 259 A PHE O L-FRAG_0 O19
247 156 A TYR H L-FRAG_0 O18
247 154 A GLU OE2 L-FRAG_0 O18
248 112 A GLU OE1 L-FRAG_0 H5902
248 259 A PHE O L-FRAG_0 O19
248 156 A TYR HH L-FRAG_0 O20
248 112 A GLU O L-FRAG_0 O20
248 154 A GLU OE2 L-FRAG_0 O18
248 156 A TYR H L-FRAG_0 O18
248 154 A GLU OE2 L-FRAG_0 O18
248 156 A TYR H L-FRAG_0 O17
248 154 A GLU OE2 L-FRAG_0 O17
249 259 A PHE O L-FRAG_0 O19
249 156 A TYR H L-FRAG_0 O18
249 154 A GLU OE2 L-FRAG_0 O18
250 154 A GLU OE2 L-FRAG_0 O18
250 259 A PHE O L-FRAG_0 O19
250 156 A TYR HH L-FRAG_0 O20
250 259 A PHE O L-FRAG_0 O20
250 156 A TYR H L-FRAG_0 O18
250 154 A GLU OE2 L-FRAG_0 O18
251 154 A GLU OE2 L-FRAG_0 O18
251 259 A PHE O L-FRAG_0 O19
251 66 A ASP OD1 L-FRAG_0 O19
251 156 A TYR H L-FRAG_0 O18
251 154 A GLU OE2 L-FRAG_0 O18
252 66 A ASP OD1 L-FRAG_0 O19
252 154 A GLU OE2 L-FRAG_0 O18
252 156 A TYR HH L-FRAG_0 O20
252 156 A TYR H L-FRAG_0 O18
252 154 A GLU OE2 L-FRAG_0 O18
253 154 A GLU OE2 L-FRAG_0 O18
253 260 A VAL O L-FRAG_0 O19
253 156 A TYR H L-FRAG_0 O18
253 154 A GLU OE2 L-FRAG_0 O18
254 262 A VAL O L-FRAG_0 O20
254 154 A GLU OE2 L-FRAG_0 O18
255 154 A GLU OE2 L-FRAG_0 O18
256 154 A GLU OE2 L-FRAG_0 O18
257 154 A GLU OE2 L-FRAG_0 O18
258 154 A GLU OE2 L-FRAG_0 O18
259 154 A GLU OE2 L-FRAG_0 O18
260 154 A GLU OE2 L-FRAG_0 O18
261 66 A ASP OD1 L-FRAG_0 O19
261 154 A GLU OE2 L-FRAG_0 O18
261 156 A TYR HH L-FRAG_0 O20
261 112 A GLU O L-FRAG_0 O20
262 154 A GLU OE2 L-FRAG_0 O18
262 154 A GLU OE2 L-FRAG_0 O18
263 66 A ASP OD1 L-FRAG_0 O19
263 154 A GLU OE2 L-FRAG_0 O18
263 156 A TYR H L-FRAG_0 O17
263 154 A GLU OE2 L-FRAG_0 O17
263 156 A TYR H L-FRAG_0 O18
263 154 A GLU OE2 L-FRAG_0 O18
263 156 A TYR HH L-FRAG_0 O20
264 154 A GLU OE2 L-FRAG_0 O18
264 156 A TYR H L-FRAG_0 O18
264 154 A GLU OE2 L-FRAG_0 O18
264 156 A TYR H L-FRAG_0 O17
264 154 A GLU OE2 L-FRAG_0 O17
264 66 A ASP OD2 L-FRAG_0 O20
265 154 A GLU OE2 L-FRAG_0 O18
266 154 A GLU OE2 L-FRAG_0 O18
266 154 A GLU OE2 L-FRAG_0 O18
267 154 A GLU OE2 L-FRAG_0 O18
267 154 A GLU OE2 L-FRAG_0 O18
268 66 A ASP OD2 L-FRAG_0 O19
268 154 A GLU OE2 L-FRAG_0 O18
269 154 A GLU OE2 L-FRAG_0 O18
270 156 A TYR H L-FRAG_0 O18
270 154 A GLU OE2 L-FRAG_0 O18
270 154 A GLU OE2 L-FRAG_0 O18
271 156 A TYR H L-FRAG_0 O18
271 154 A GLU OE2 L-FRAG_0 O18
271 66 A ASP OD2 L-FRAG_0 O19
271 154 A GLU OE2 L-FRAG_0 O18
272 154 A GLU OE2 L-FRAG_0 O18
272 66 A ASP OD1 L-FRAG_0 O19
273 156 A TYR H L-FRAG_0 O18
273 154 A GLU OE2 L-FRAG_0 O18
273 154 A GLU OE2 L-FRAG_0 O18
273 154 A GLU OE2 L-FRAG_0 O18
273 156 A TYR HH L-FRAG_0 O20
274 154 A GLU OE2 L-FRAG_0 O18
274 154 A GLU OE2 L-FRAG_0 O18
275 66 A ASP OD1 L-FRAG_0 O19
275 154 A GLU OE2 L-FRAG_0 O18
276 154 A GLU OE2 L-FRAG_0 O18
276 259 A PHE O L-FRAG_0 O20
276 154 A GLU OE2 L-FRAG_0 O18
277 154 A GLU OE2 L-FRAG_0 O18
277 156 A TYR HH L-FRAG_0 O20
277 259 A PHE O L-FRAG_0 O20
277 154 A GLU OE2 L-FRAG_0 O18
278 112 A GLU OE1 L-FRAG_0 H5902
278 154 A GLU OE2 L-FRAG_0 O18
278 156 A TYR H L-FRAG_0 O18
278 154 A GLU OE2 L-FRAG_0 O18
279 154 A GLU OE2 L-FRAG_0 O18
279 154 A GLU OE2 L-FRAG_0 O18
280 112 A GLU OE1 L-FRAG_0 H5902
280 156 A TYR H L-FRAG_0 O18
280 154 A GLU OE2 L-FRAG_0 O18
281 154 A GLU OE2 L-FRAG_0 O18
281 156 A TYR HH L-FRAG_0 O20
281 259 A PHE O L-FRAG_0 O20
281 154 A GLU OE2 L-FRAG_0 O18
282 154 A GLU OE2 L-FRAG_0 O18
283 156 A TYR HH L-FRAG_0 O20
283 112 A GLU O L-FRAG_0 O20
283 259 A PHE O L-FRAG_0 O20
284 154 A GLU OE2 L-FRAG_0 O18
284 154 A GLU OE2 L-FRAG_0 O18
284 156 A TYR HH L-FRAG_0 O20
284 259 A PHE O L-FRAG_0 O20
285 154 A GLU OE2 L-FRAG_0 O18
285 66 A ASP OD1 L-FRAG_0 O19
286 154 A GLU OE2 L-FRAG_0 O18
287 154 A GLU OE2 L-FRAG_0 O18
287 66 A ASP OD2 L-FRAG_0 O19
288 154 A GLU OE2 L-FRAG_0 O18
289 154 A GLU OE2 L-FRAG_0 O18
289 154 A GLU OE2 L-FRAG_0 O18
289 66 A ASP OD1 L-FRAG_0 O19
289 156 A TYR HH L-FRAG_0 O20
289 259 A PHE O L-FRAG_0 O20
290 154 A GLU OE2 L-FRAG_0 O18
291 156 A TYR H L-FRAG_0 O18
291 154 A GLU OE2 L-FRAG_0 O18
291 154 A GLU OE2 L-FRAG_0 O18
292 154 A GLU OE2 L-FRAG_0 O18
292 154 A GLU OE2 L-FRAG_0 O18
292 156 A TYR HH L-FRAG_0 O20
292 112 A GLU O L-FRAG_0 O20
293 156 A TYR HH L-FRAG_0 O20
293 112 A GLU O L-FRAG_0 O20
293 154 A GLU OE2 L-FRAG_0 O18
294 154 A GLU OE2 L-FRAG_0 O18
294 154 A GLU OE2 L-FRAG_0 O18
295 66 A ASP OD2 L-FRAG_0 O19
295 156 A TYR H L-FRAG_0 O18
295 154 A GLU OE2 L-FRAG_0 O18
295 154 A GLU OE2 L-FRAG_0 O18
296 154 A GLU OE2 L-FRAG_0 O18
296 156 A TYR HH L-FRAG_0 O20
296 259 A PHE O L-FRAG_0 O20
297 112 A GLU OE1 L-FRAG_0 O16
297 154 A GLU OE2 L-FRAG_0 O18
298 341 A TRP HE1 L-FRAG_0 O19
298 154 A GLU OE2 L-FRAG_0 O18
298 154 A GLU OE2 L-FRAG_0 O18
299 154 A GLU OE2 L-FRAG_0 O18
300 154 A GLU OE1 L-FRAG_0 O18
300 154 A GLU OE1 L-FRAG_0 O17
300 156 A TYR HH L-FRAG_0 O20
300 112 A GLU O L-FRAG_0 O20
300 112 A GLU OE1 L-FRAG_0 O16
303 156 A TYR H L-FRAG_0 O18
303 154 A GLU OE1 L-FRAG_0 O18
303 154 A GLU OE1 L-FRAG_0 O18
303 156 A TYR HH L-FRAG_0 O20
303 259 A PHE O L-FRAG_0 O20
304 154 A GLU OE1 L-FRAG_0 O18
304 156 A TYR H L-FRAG_0 O18
304 154 A GLU OE1 L-FRAG_0 O18
304 154 A GLU OE1 L-FRAG_0 O18
304 156 A TYR HH L-FRAG_0 O20
304 112 A GLU O L-FRAG_0 O20
304 259 A PHE O L-FRAG_0 O20
305 154 A GLU OE1 L-FRAG_0 O18
305 154 A GLU OE1 L-FRAG_0 O17
306 154 A GLU OE1 L-FRAG_0 O18
307 112 A GLU OE1 L-FRAG_0 O16
307 154 A GLU OE1 L-FRAG_0 O18
308 156 A TYR HH L-FRAG_0 O20
308 259 A PHE O L-FRAG_0 O20
308 154 A GLU OE1 L-FRAG_0 O17
309 154 A GLU OE2 L-FRAG_0 O18
309 154 A GLU OE1 L-FRAG_0 O17
309 154 A GLU OE1 L-FRAG_0 O18
310 154 A GLU OE1 L-FRAG_0 O18
310 156 A TYR HH L-FRAG_0 O20
310 112 A GLU O L-FRAG_0 O20
311 156 A TYR H L-FRAG_0 O18
311 154 A GLU OE1 L-FRAG_0 O18
311 154 A GLU OE1 L-FRAG_0 O18
312 156 A TYR H L-FRAG_0 O18
312 154 A GLU OE1 L-FRAG_0 O18
313 154 A GLU OE1 L-FRAG_0 O18
313 66 A ASP OD2 L-FRAG_0 O19
313 156 A TYR HH L-FRAG_0 O20
313 112 A GLU O L-FRAG_0 O20
313 154 A GLU OE1 L-FRAG_0 O18
314 154 A GLU OE1 L-FRAG_0 O18
314 66 A ASP OD2 L-FRAG_0 O19
314 156 A TYR HH L-FRAG_0 O20
314 112 A GLU O L-FRAG_0 O20
316 156 A TYR H L-FRAG_0 O18
316 154 A GLU OE1 L-FRAG_0 O18
317 156 A TYR H L-FRAG_0 O18
317 154 A GLU OE1 L-FRAG_0 O18
317 156 A TYR HH L-FRAG_0 O20
317 259 A PHE O L-FRAG_0 O20
317 66 A ASP OD1 L-FRAG_0 O19
318 154 A GLU OE1 L-FRAG_0 O18
318 154 A GLU OE1 L-FRAG_0 O18
319 156 A TYR H L-FRAG_0 O18
319 154 A GLU OE1 L-FRAG_0 O18
319 154 A GLU OE1 L-FRAG_0 O18
319 154 A GLU OE1 L-FRAG_0 O18
320 112 A GLU OE1 L-FRAG_0 H5902
320 156 A TYR H L-FRAG_0 O18
320 154 A GLU OE1 L-FRAG_0 O18
320 156 A TYR H L-FRAG_0 O17
320 154 A GLU OE1 L-FRAG_0 O17
320 341 A TRP HE1 L-FRAG_0 O19
320 66 A ASP OD1 L-FRAG_0 O19
322 154 A GLU OE1 L-FRAG_0 O18
323 66 A ASP OD1 L-FRAG_0 O19
323 154 A GLU OE1 L-FRAG_0 O18
323 156 A TYR H L-FRAG_0 O18
323 154 A GLU OE1 L-FRAG_0 O18
324 156 A TYR H L-FRAG_0 O18
324 154 A GLU OE1 L-FRAG_0 O18
324 154 A GLU OE1 L-FRAG_0 O18
325 156 A TYR HH L-FRAG_0 O20
325 259 A PHE O L-FRAG_0 O20
326 154 A GLU OE1 L-FRAG_0 O18
326 156 A TYR HH L-FRAG_0 O20
326 112 A GLU O L-FRAG_0 O20
326 66 A ASP OD1 L-FRAG_0 O17
326 154 A GLU OE1 L-FRAG_0 O18
326 154 A GLU OE1 L-FRAG_0 O17
327 154 A GLU OE1 L-FRAG_0 O18
327 154 A GLU OE1 L-FRAG_0 O18
328 156 A TYR H L-FRAG_0 O18
328 154 A GLU OE1 L-FRAG_0 O18
329 154 A GLU OE1 L-FRAG_0 O18
329 156 A TYR H L-FRAG_0 O18
329 154 A GLU OE1 L-FRAG_0 O18
330 154 A GLU OE1 L-FRAG_0 O18
331 154 A GLU OE1 L-FRAG_0 O18
331 66 A ASP OD1 L-FRAG_0 O19
331 156 A TYR H L-FRAG_0 O18
331 154 A GLU OE1 L-FRAG_0 O18
332 156 A TYR H L-FRAG_0 O18
332 154 A GLU OE1 L-FRAG_0 O18
333 154 A GLU OE1 L-FRAG_0 O18
333 66 A ASP OD1 L-FRAG_0 O19
333 156 A TYR H L-FRAG_0 O18
333 154 A GLU OE1 L-FRAG_0 O18
334 154 A GLU OE1 L-FRAG_0 O18
334 66 A ASP OD2 L-FRAG_0 O19
335 156 A TYR H L-FRAG_0 O18
335 154 A GLU OE1 L-FRAG_0 O18
336 112 A GLU OE1 L-FRAG_0 H5902
336 154 A GLU OE1 L-FRAG_0 O18
337 154 A GLU OE1 L-FRAG_0 O18
338 154 A GLU OE1 L-FRAG_0 O18
338 154 A GLU OE1 L-FRAG_0 O18
339 154 A GLU OE1 L-FRAG_0 O18
339 156 A TYR H L-FRAG_0 O18
339 154 A GLU OE1 L-FRAG_0 O18
339 66 A ASP OD1 L-FRAG_0 O19
340 156 A TYR H L-FRAG_0 O18
340 154 A GLU OE1 L-FRAG_0 O18
340 259 A PHE O L-FRAG_0 O20
341 154 A GLU OE1 L-FRAG_0 O18
341 156 A TYR H L-FRAG_0 O18
341 154 A GLU OE1 L-FRAG_0 O18
341 66 A ASP OD1 L-FRAG_0 O17
342 154 A GLU OE1 L-FRAG_0 O18
342 156 A TYR H L-FRAG_0 O18
342 154 A GLU OE1 L-FRAG_0 O18
342 156 A TYR HH L-FRAG_0 O20
343 154 A GLU OE1 L-FRAG_0 O18
343 156 A TYR H L-FRAG_0 O18
343 154 A GLU OE1 L-FRAG_0 O18
344 154 A GLU OE1 L-FRAG_0 O18
344 156 A TYR H L-FRAG_0 O17
344 154 A GLU OE1 L-FRAG_0 O17
344 156 A TYR H L-FRAG_0 O18
344 154 A GLU OE1 L-FRAG_0 O18
344 156 A TYR HH L-FRAG_0 O20
344 259 A PHE O L-FRAG_0 O20
345 154 A GLU OE1 L-FRAG_0 O18
346 154 A GLU OE1 L-FRAG_0 O18
346 154 A GLU OE1 L-FRAG_0 O18
347 154 A GLU OE1 L-FRAG_0 O18
347 156 A TYR H L-FRAG_0 O18
347 154 A GLU OE1 L-FRAG_0 O18
347 156 A TYR HH L-FRAG_0 O20
347 112 A GLU O L-FRAG_0 O20
348 154 A GLU OE1 L-FRAG_0 O18
348 156 A TYR H L-FRAG_0 O18
348 154 A GLU OE1 L-FRAG_0 O18
349 156 A TYR H L-FRAG_0 O18
349 154 A GLU OE1 L-FRAG_0 O18
349 156 A TYR HH L-FRAG_0 O20
350 341 A TRP HE1 L-FRAG_0 O19
350 156 A TYR H L-FRAG_0 O18
350 154 A GLU OE1 L-FRAG_0 O18
350 156 A TYR HH L-FRAG_0 O20
350 259 A PHE O L-FRAG_0 O20
350 154 A GLU OE1 L-FRAG_0 O18
351 341 A TRP HE1 L-FRAG_0 O19
351 156 A TYR H L-FRAG_0 O18
351 154 A GLU OE1 L-FRAG_0 O18
351 156 A TYR HH L-FRAG_0 O20
351 259 A PHE O L-FRAG_0 O20
351 154 A GLU OE1 L-FRAG_0 O18
352 156 A TYR H L-FRAG_0 O18
352 154 A GLU OE1 L-FRAG_0 O18
352 154 A GLU OE1 L-FRAG_0 O18
353 156 A TYR H L-FRAG_0 O18
353 154 A GLU OE1 L-FRAG_0 O18
353 156 A TYR HH L-FRAG_0 O20
353 259 A PHE O L-FRAG_0 O20
353 154 A GLU OE1 L-FRAG_0 O18
354 154 A GLU OE1 L-FRAG_0 O18
354 154 A GLU OE1 L-FRAG_0 O17
354 154 A GLU OE1 L-FRAG_0 O18
355 154 A GLU OE1 L-FRAG_0 O18
355 156 A TYR H L-FRAG_0 O18
355 154 A GLU OE1 L-FRAG_0 O18
355 156 A TYR H L-FRAG_0 O17
355 154 A GLU OE1 L-FRAG_0 O17
356 154 A GLU OE1 L-FRAG_0 O18
356 156 A TYR HH L-FRAG_0 O20
356 112 A GLU O L-FRAG_0 O20
357 154 A GLU OE1 L-FRAG_0 O18
357 156 A TYR HH L-FRAG_0 O20
357 112 A GLU O L-FRAG_0 O20
358 154 A GLU OE1 L-FRAG_0 O18
359 341 A TRP HE1 L-FRAG_0 O19
359 156 A TYR H L-FRAG_0 O18
359 154 A GLU OE1 L-FRAG_0 O18
359 154 A GLU OE1 L-FRAG_0 O18
360 156 A TYR H L-FRAG_0 O18
360 154 A GLU OE1 L-FRAG_0 O18
361 154 A GLU OE1 L-FRAG_0 O18
361 156 A TYR H L-FRAG_0 O18
361 154 A GLU OE1 L-FRAG_0 O18
361 156 A TYR HH L-FRAG_0 O20
361 112 A GLU O L-FRAG_0 O20
362 66 A ASP OD2 L-FRAG_0 O19
362 154 A GLU OE1 L-FRAG_0 O18
362 154 A GLU OE1 L-FRAG_0 O18
362 156 A TYR H L-FRAG_0 O18
362 154 A GLU OE1 L-FRAG_0 O18
362 156 A TYR HH L-FRAG_0 O20
363 66 A ASP OD1 L-FRAG_0 O19
363 154 A GLU OE1 L-FRAG_0 O18
363 156 A TYR H L-FRAG_0 O18
363 156 A TYR HH L-FRAG_0 O20
363 112 A GLU O L-FRAG_0 O20
364 66 A ASP OD1 L-FRAG_0 O19
364 154 A GLU OE1 L-FRAG_0 O18
364 156 A TYR H L-FRAG_0 O18
364 154 A GLU OE1 L-FRAG_0 O18
365 66 A ASP OD1 L-FRAG_0 O19
365 154 A GLU OE1 L-FRAG_0 O18
365 156 A TYR H L-FRAG_0 O18
365 154 A GLU OE1 L-FRAG_0 O18
365 156 A TYR H L-FRAG_0 O17
365 154 A GLU OE1 L-FRAG_0 O17
366 154 A GLU OE1 L-FRAG_0 O18
366 156 A TYR H L-FRAG_0 O18
366 154 A GLU OE1 L-FRAG_0 O18
366 156 A TYR H L-FRAG_0 O17
366 154 A GLU OE1 L-FRAG_0 O17
367 154 A GLU OE1 L-FRAG_0 O18
367 156 A TYR H L-FRAG_0 O18
367 154 A GLU OE1 L-FRAG_0 O18
369 154 A GLU OE1 L-FRAG_0 O18
370 112 A GLU OE1 L-FRAG_0 H5902
370 156 A TYR H L-FRAG_0 O18
370 154 A GLU OE1 L-FRAG_0 O18
371 154 A GLU OE1 L-FRAG_0 O18
372 156 A TYR H L-FRAG_0 O18
372 154 A GLU OE1 L-FRAG_0 O18
372 112 A GLU OE2 L-FRAG_0 O20
372 154 A GLU OE1 L-FRAG_0 O18
373 154 A GLU OE1 L-FRAG_0 O18
374 156 A TYR H L-FRAG_0 O18
374 154 A GLU OE1 L-FRAG_0 O18
374 66 A ASP OD2 L-FRAG_0 O19
375 154 A GLU OE1 L-FRAG_0 O18
376 154 A GLU OE1 L-FRAG_0 O18
376 154 A GLU OE1 L-FRAG_0 O18
377 154 A GLU OE1 L-FRAG_0 O18
378 66 A ASP OD1 L-FRAG_0 O19
379 156 A TYR H L-FRAG_0 O18
379 154 A GLU OE1 L-FRAG_0 O18
379 154 A GLU OE1 L-FRAG_0 O18
380 154 A GLU OE1 L-FRAG_0 O18
380 154 A GLU OE1 L-FRAG_0 O18
381 156 A TYR H L-FRAG_0 O18
381 154 A GLU OE1 L-FRAG_0 O18
383 154 A GLU OE1 L-FRAG_0 O18
383 154 A GLU OE1 L-FRAG_0 O18
384 154 A GLU OE1 L-FRAG_0 O18
384 156 A TYR H L-FRAG_0 O18
384 154 A GLU OE1 L-FRAG_0 O18
385 112 A GLU OE1 L-FRAG_0 H5902
385 154 A GLU OE1 L-FRAG_0 O18
385 156 A TYR H L-FRAG_0 O17
385 154 A GLU OE1 L-FRAG_0 O17
385 156 A TYR H L-FRAG_0 O18
385 154 A GLU OE1 L-FRAG_0 O18
385 66 A ASP OD1 L-FRAG_0 O19
385 156 A TYR HH L-FRAG_0 O20
385 112 A GLU O L-FRAG_0 O20
386 154 A GLU OE1 L-FRAG_0 O18
386 156 A TYR H L-FRAG_0 O18
386 154 A GLU OE1 L-FRAG_0 O18
386 156 A TYR HH L-FRAG_0 O20
386 259 A PHE O L-FRAG_0 O20
387 154 A GLU OE1 L-FRAG_0 O18
387 156 A TYR H L-FRAG_0 O18
387 154 A GLU OE1 L-FRAG_0 O18
387 154 A GLU OE1 L-FRAG_0 O18
388 156 A TYR H L-FRAG_0 O18
388 154 A GLU OE1 L-FRAG_0 O18
389 156 A TYR H L-FRAG_0 O18
389 154 A GLU OE1 L-FRAG_0 O18
389 154 A GLU OE1 L-FRAG_0 O18
390 156 A TYR H L-FRAG_0 O18
390 154 A GLU OE1 L-FRAG_0 O18
390 154 A GLU OE1 L-FRAG_0 O18
391 156 A TYR H L-FRAG_0 O17
391 154 A GLU OE1 L-FRAG_0 O17
391 66 A ASP OD1 L-FRAG_0 O19
391 154 A GLU OE1 L-FRAG_0 O18
392 154 A GLU OE1 L-FRAG_0 O18
393 156 A TYR H L-FRAG_0 O18
393 154 A GLU OE1 L-FRAG_0 O18
393 156 A TYR H L-FRAG_0 O17
393 154 A GLU OE1 L-FRAG_0 O17
393 154 A GLU OE1 L-FRAG_0 O18
393 156 A TYR HH L-FRAG_0 O20
393 259 A PHE O L-FRAG_0 O20
394 156 A TYR H L-FRAG_0 O17
394 154 A GLU OE1 L-FRAG_0 O17
394 156 A TYR H L-FRAG_0 O18
394 154 A GLU OE1 L-FRAG_0 O18
394 66 A ASP OD1 L-FRAG_0 O19
395 154 A GLU OE1 L-FRAG_0 O18
396 154 A GLU OE1 L-FRAG_0 O17
396 66 A ASP OD1 L-FRAG_0 O19
396 154 A GLU OE1 L-FRAG_0 O18
397 154 A GLU OE1 L-FRAG_0 O18
397 341 A TRP HE1 L-FRAG_0 O19
397 154 A GLU OE1 L-FRAG_0 O18
397 156 A TYR HH L-FRAG_0 O20
397 259 A PHE O L-FRAG_0 O20
398 154 A GLU OE1 L-FRAG_0 O18
398 154 A GLU OE1 L-FRAG_0 O17
398 154 A GLU OE1 L-FRAG_0 O18
398 154 A GLU OE1 L-FRAG_0 O18
398 156 A TYR HH L-FRAG_0 O20
398 259 A PHE O L-FRAG_0 O20
399 156 A TYR H L-FRAG_0 O17
399 154 A GLU OE1 L-FRAG_0 O17
399 156 A TYR HH L-FRAG_0 O20
399 259 A PHE O L-FRAG_0 O20
400 156 A TYR H L-FRAG_0 O17
400 154 A GLU OE1 L-FRAG_0 O17
400 341 A TRP HE1 L-FRAG_0 O19
400 154 A GLU OE1 L-FRAG_0 O18
401 156 A TYR H L-FRAG_0 O18
401 154 A GLU OE1 L-FRAG_0 O18
401 154 A GLU OE1 L-FRAG_0 O18
401 341 A TRP HE1 L-FRAG_0 O19
402 154 A GLU OE1 L-FRAG_0 O18
403 154 A GLU OE1 L-FRAG_0 O18
404 66 A ASP OD2 L-FRAG_0 O19
404 154 A GLU OE1 L-FRAG_0 O18
405 112 A GLU OE1 L-FRAG_0 H5902
405 156 A TYR H L-FRAG_0 O18
405 154 A GLU OE1 L-FRAG_0 O18
405 341 A TRP HE1 L-FRAG_0 O19
405 154 A GLU OE1 L-FRAG_0 O18
406 112 A GLU OE1 L-FRAG_0 H5902
406 156 A TYR H L-FRAG_0 O18
406 154 A GLU OE1 L-FRAG_0 O18
406 156 A TYR HH L-FRAG_0 O20
406 259 A PHE O L-FRAG_0 O20
406 341 A TRP HE1 L-FRAG_0 O19
407 112 A GLU OE1 L-FRAG_0 H5902
407 156 A TYR H L-FRAG_0 O18
407 154 A GLU OE1 L-FRAG_0 O18
407 66 A ASP OD1 L-FRAG_0 O19
407 156 A TYR HH L-FRAG_0 O20
407 112 A GLU O L-FRAG_0 O20
408 156 A TYR H L-FRAG_0 O18
408 154 A GLU OE1 L-FRAG_0 O18
409 154 A GLU OE1 L-FRAG_0 O18
410 156 A TYR H L-FRAG_0 O18
410 154 A GLU OE1 L-FRAG_0 O18
410 154 A GLU OE1 L-FRAG_0 O18
411 154 A GLU OE1 L-FRAG_0 O18
411 66 A ASP OD1 L-FRAG_0 O19
412 156 A TYR H L-FRAG_0 O18
412 154 A GLU OE1 L-FRAG_0 O18
412 154 A GLU OE1 L-FRAG_0 O18
412 156 A TYR HH L-FRAG_0 O20
412 112 A GLU O L-FRAG_0 O20
413 154 A GLU OE1 L-FRAG_0 O18
413 154 A GLU OE1 L-FRAG_0 O18
414 112 A GLU OE1 L-FRAG_0 H5902
414 156 A TYR H L-FRAG_0 O18
414 154 A GLU OE1 L-FRAG_0 O18
414 154 A GLU OE1 L-FRAG_0 O18
415 156 A TYR H L-FRAG_0 O18
415 154 A GLU OE1 L-FRAG_0 O18
415 154 A GLU OE1 L-FRAG_0 O18
415 154 A GLU OE1 L-FRAG_0 O18
416 156 A TYR H L-FRAG_0 O18
416 154 A GLU OE1 L-FRAG_0 O18
416 154 A GLU OE1 L-FRAG_0 O18
416 66 A ASP OD2 L-FRAG_0 O19
416 156 A TYR HH L-FRAG_0 O20
417 154 A GLU OE1 L-FRAG_0 O18
417 154 A GLU OE1 L-FRAG_0 O18
418 154 A GLU OE1 L-FRAG_0 O18
419 112 A GLU OE1 L-FRAG_0 H5902
419 154 A GLU OE1 L-FRAG_0 O18
420 154 A GLU OE1 L-FRAG_0 O18
420 156 A TYR H L-FRAG_0 O18
420 154 A GLU OE1 L-FRAG_0 O18
420 156 A TYR HH L-FRAG_0 O20
420 259 A PHE O L-FRAG_0 O20
421 154 A GLU OE1 L-FRAG_0 O18
421 154 A GLU OE1 L-FRAG_0 O18
422 154 A GLU OE1 L-FRAG_0 O18
422 156 A TYR H L-FRAG_0 O18
422 154 A GLU OE1 L-FRAG_0 O18
422 156 A TYR HH L-FRAG_0 O20
422 259 A PHE O L-FRAG_0 O20
423 154 A GLU OE1 L-FRAG_0 O18
424 156 A TYR H L-FRAG_0 O18
424 154 A GLU OE1 L-FRAG_0 O18
425 154 A GLU OE1 L-FRAG_0 O18
426 154 A GLU OE1 L-FRAG_0 O18
426 154 A GLU OE1 L-FRAG_0 O18
427 154 A GLU OE1 L-FRAG_0 O18
427 154 A GLU OE1 L-FRAG_0 O18
428 154 A GLU OE1 L-FRAG_0 O18
428 156 A TYR H L-FRAG_0 O18
428 154 A GLU OE1 L-FRAG_0 O18
428 156 A TYR HH L-FRAG_0 O20
428 259 A PHE O L-FRAG_0 O20
429 156 A TYR H L-FRAG_0 O18
429 154 A GLU OE1 L-FRAG_0 O18
429 156 A TYR HH L-FRAG_0 O20
429 112 A GLU O L-FRAG_0 O20
430 156 A TYR H L-FRAG_0 O18
430 154 A GLU OE1 L-FRAG_0 O18
430 154 A GLU OE1 L-FRAG_0 O18
431 156 A TYR H L-FRAG_0 O18
431 154 A GLU OE1 L-FRAG_0 O18
432 154 A GLU OE1 L-FRAG_0 O18
432 154 A GLU OE1 L-FRAG_0 O18
433 156 A TYR H L-FRAG_0 O18
433 154 A GLU OE2 L-FRAG_0 O18
433 66 A ASP OD1 L-FRAG_0 O19
434 156 A TYR H L-FRAG_0 O18
434 154 A GLU OE2 L-FRAG_0 O18
434 156 A TYR HH L-FRAG_0 O20
434 259 A PHE O L-FRAG_0 O20
435 154 A GLU OE2 L-FRAG_0 O18
435 154 A GLU OE2 L-FRAG_0 O18
435 156 A TYR HH L-FRAG_0 O20
435 259 A PHE O L-FRAG_0 O20
436 154 A GLU OE2 L-FRAG_0 O18
436 154 A GLU OE2 L-FRAG_0 O18
436 66 A ASP OD1 L-FRAG_0 O19
436 156 A TYR H L-FRAG_0 O18
436 154 A GLU OE2 L-FRAG_0 O18
437 154 A GLU OE2 L-FRAG_0 O18
437 156 A TYR H L-FRAG_0 O18
437 154 A GLU OE2 L-FRAG_0 O18
437 156 A TYR H L-FRAG_0 O17
437 154 A GLU OE2 L-FRAG_0 O17
438 154 A GLU OE2 L-FRAG_0 O18
438 156 A TYR H L-FRAG_0 O18
438 154 A GLU OE2 L-FRAG_0 O18
439 156 A TYR H L-FRAG_0 O18
439 154 A GLU OE2 L-FRAG_0 O18
440 154 A GLU OE2 L-FRAG_0 O18
440 154 A GLU OE2 L-FRAG_0 O17
441 66 A ASP OD1 L-FRAG_0 O17
441 156 A TYR HH L-FRAG_0 O20
441 259 A PHE O L-FRAG_0 O20
441 154 A GLU OE2 L-FRAG_0 O18
441 154 A GLU OE2 L-FRAG_0 O18
442 156 A TYR H L-FRAG_0 O18
442 154 A GLU OE2 L-FRAG_0 O18
442 154 A GLU OE2 L-FRAG_0 O18
443 112 A GLU OE1 L-FRAG_0 H5902
443 156 A TYR H L-FRAG_0 O18
443 154 A GLU OE2 L-FRAG_0 O18
443 154 A GLU OE2 L-FRAG_0 O18
444 66 A ASP OD2 L-FRAG_0 O19
444 156 A TYR H L-FRAG_0 O18
444 154 A GLU OE2 L-FRAG_0 O18
444 154 A GLU OE2 L-FRAG_0 O18
445 66 A ASP OD2 L-FRAG_0 O19
445 154 A GLU OE2 L-FRAG_0 O18
445 154 A GLU OE2 L-FRAG_0 O18
446 112 A GLU OE1 L-FRAG_0 H5902
446 156 A TYR H L-FRAG_0 O18
446 154 A GLU OE2 L-FRAG_0 O18
446 156 A TYR H L-FRAG_0 O17
446 154 A GLU OE2 L-FRAG_0 O17
446 66 A ASP OD1 L-FRAG_0 O19
447 156 A TYR H L-FRAG_0 O18
447 154 A GLU OE2 L-FRAG_0 O18
447 154 A GLU OE2 L-FRAG_0 O18
448 66 A ASP OD1 L-FRAG_0 O17
448 156 A TYR H L-FRAG_0 O18
448 154 A GLU OE2 L-FRAG_0 O18
448 154 A GLU OE2 L-FRAG_0 O18
449 66 A ASP OD2 L-FRAG_0 O19
449 156 A TYR H L-FRAG_0 O18
449 154 A GLU OE2 L-FRAG_0 O18
449 154 A GLU OE2 L-FRAG_0 O18
450 154 A GLU OE2 L-FRAG_0 O18
450 154 A GLU OE2 L-FRAG_0 O18
451 154 A GLU OE2 L-FRAG_0 O18
451 154 A GLU OE2 L-FRAG_0 O18
451 154 A GLU OE2 L-FRAG_0 O17
451 156 A TYR HH L-FRAG_0 O20
451 259 A PHE O L-FRAG_0 O20
452 66 A ASP OD2 L-FRAG_0 O19
452 154 A GLU OE2 L-FRAG_0 O18
452 156 A TYR H L-FRAG_0 O18
452 154 A GLU OE2 L-FRAG_0 O18
453 154 A GLU OE2 L-FRAG_0 O18
453 154 A GLU OE2 L-FRAG_0 O18
453 66 A ASP OD1 L-FRAG_0 O19
454 156 A TYR HH L-FRAG_0 O20
454 259 A PHE O L-FRAG_0 O20
455 154 A GLU OE2 L-FRAG_0 O18
456 156 A TYR H L-FRAG_0 O18
456 154 A GLU OE2 L-FRAG_0 O18
456 66 A ASP OD2 L-FRAG_0 O19
456 154 A GLU OE2 L-FRAG_0 O18
456 156 A TYR HH L-FRAG_0 O20
456 112 A GLU O L-FRAG_0 O20
457 156 A TYR H L-FRAG_0 O18
457 154 A GLU OE2 L-FRAG_0 O18
457 156 A TYR HH L-FRAG_0 O20
457 259 A PHE O L-FRAG_0 O20
458 154 A GLU OE2 L-FRAG_0 O18
458 156 A TYR HH L-FRAG_0 O20
458 112 A GLU O L-FRAG_0 O20
460 156 A TYR H L-FRAG_0 O18
460 154 A GLU OE2 L-FRAG_0 O18
460 341 A TRP HE1 L-FRAG_0 O19
461 154 A GLU OE2 L-FRAG_0 O18
461 156 A TYR HH L-FRAG_0 O20
461 259 A PHE O L-FRAG_0 O20
461 154 A GLU OE2 L-FRAG_0 O18
462 156 A TYR H L-FRAG_0 O18
462 154 A GLU OE1 L-FRAG_0 O18
462 156 A TYR H L-FRAG_0 O17
462 154 A GLU OE1 L-FRAG_0 O17
462 156 A TYR HH L-FRAG_0 O20
462 259 A PHE O L-FRAG_0 O20
462 66 A ASP OD1 L-FRAG_0 O19
463 154 A GLU OE1 L-FRAG_0 O18
464 341 A TRP HE1 L-FRAG_0 O19
464 154 A GLU OE1 L-FRAG_0 O18
465 156 A TYR H L-FRAG_0 O18
465 154 A GLU OE1 L-FRAG_0 O18
466 66 A ASP OD2 L-FRAG_0 O19
466 154 A GLU OE1 L-FRAG_0 O18
467 156 A TYR H L-FRAG_0 O18
467 154 A GLU OE2 L-FRAG_0 O18
467 66 A ASP OD2 L-FRAG_0 O19
467 156 A TYR HH L-FRAG_0 O20
467 112 A GLU O L-FRAG_0 O20
468 154 A GLU OE2 L-FRAG_0 O18
468 156 A TYR H L-FRAG_0 O18
468 154 A GLU OE2 L-FRAG_0 O18
468 156 A TYR HH L-FRAG_0 O20
468 112 A GLU O L-FRAG_0 O20
469 156 A TYR H L-FRAG_0 O18
469 154 A GLU OE2 L-FRAG_0 O18
469 154 A GLU OE2 L-FRAG_0 O18
470 154 A GLU OE2 L-FRAG_0 O18
471 66 A ASP OD1 L-FRAG_0 O19
471 156 A TYR H L-FRAG_0 O18
471 154 A GLU OE2 L-FRAG_0 O18
471 154 A GLU OE2 L-FRAG_0 O18
472 154 A GLU OE2 L-FRAG_0 O18
472 156 A TYR H L-FRAG_0 O18
472 154 A GLU OE2 L-FRAG_0 O18
473 154 A GLU OE2 L-FRAG_0 O18
473 154 A GLU OE2 L-FRAG_0 O18
474 154 A GLU OE2 L-FRAG_0 O18
474 66 A ASP OD2 L-FRAG_0 O19
474 154 A GLU OE2 L-FRAG_0 O18
475 156 A TYR H L-FRAG_0 O18
475 154 A GLU OE2 L-FRAG_0 O18
475 66 A ASP OD2 L-FRAG_0 O19
475 156 A TYR HH L-FRAG_0 O20
475 154 A GLU OE2 L-FRAG_0 O18
476 154 A GLU OE2 L-FRAG_0 O18
477 156 A TYR H L-FRAG_0 O18
477 154 A GLU OE2 L-FRAG_0 O18
477 156 A TYR H L-FRAG_0 O17
477 154 A GLU OE2 L-FRAG_0 O17
477 66 A ASP OD2 L-FRAG_0 O19
478 66 A ASP OD1 L-FRAG_0 O19
479 66 A ASP OD1 L-FRAG_0 O19
480 112 A GLU OE1 L-FRAG_0 H5902
480 156 A TYR H L-FRAG_0 O18
480 154 A GLU OE2 L-FRAG_0 O18
480 156 A TYR H L-FRAG_0 O17
480 154 A GLU OE2 L-FRAG_0 O17
480 66 A ASP OD1 L-FRAG_0 O19
480 66 A ASP OD2 L-FRAG_0 O20
480 156 A TYR HH L-FRAG_0 O20
480 259 A PHE O L-FRAG_0 O20
481 112 A GLU OE1 L-FRAG_0 H5902
481 156 A TYR H L-FRAG_0 O17
481 154 A GLU OE2 L-FRAG_0 O17
481 66 A ASP OD1 L-FRAG_0 O19
481 156 A TYR HH L-FRAG_0 O20
481 112 A GLU O L-FRAG_0 O20
482 112 A GLU OE1 L-FRAG_0 H5902
482 66 A ASP OD1 L-FRAG_0 O19
483 112 A GLU OE1 L-FRAG_0 H5902
483 156 A TYR H L-FRAG_0 O17
483 154 A GLU OE2 L-FRAG_0 O17
483 66 A ASP OD1 L-FRAG_0 O19
483 66 A ASP OD2 L-FRAG_0 O20
483 156 A TYR HH L-FRAG_0 O20
483 112 A GLU O L-FRAG_0 O20
484 112 A GLU OE1 L-FRAG_0 H5902
484 156 A TYR H L-FRAG_0 O17
484 154 A GLU OE2 L-FRAG_0 O17
484 66 A ASP OD1 L-FRAG_0 O19
484 66 A ASP OD2 L-FRAG_0 O20
484 156 A TYR HH L-FRAG_0 O20
484 112 A GLU O L-FRAG_0 O20
484 259 A PHE O L-FRAG_0 O20
485 112 A GLU OE1 L-FRAG_0 H5902
485 156 A TYR H L-FRAG_0 O17
485 154 A GLU OE2 L-FRAG_0 O17
486 156 A TYR H L-FRAG_0 O17
486 154 A GLU OE2 L-FRAG_0 O17
486 66 A ASP OD2 L-FRAG_0 O20
487 112 A GLU OE1 L-FRAG_0 H5902
488 112 A GLU OE1 L-FRAG_0 H5902
489 156 A TYR H L-FRAG_0 O18
489 154 A GLU OE2 L-FRAG_0 O18
490 156 A TYR H L-FRAG_0 O18
490 154 A GLU OE2 L-FRAG_0 O18
490 154 A GLU OE2 L-FRAG_0 O18
491 66 A ASP OD1 L-FRAG_0 O19
491 154 A GLU OE2 L-FRAG_0 O18
492 66 A ASP OD2 L-FRAG_0 O19
492 154 A GLU OE2 L-FRAG_0 O18
493 156 A TYR H L-FRAG_0 O18
493 66 A ASP OD2 L-FRAG_0 O19
493 154 A GLU OE2 L-FRAG_0 O18
493 154 A GLU OE2 L-FRAG_0 O18
494 156 A TYR H L-FRAG_0 O18
494 154 A GLU OE2 L-FRAG_0 O18
494 154 A GLU OE2 L-FRAG_0 O18
494 66 A ASP OD2 L-FRAG_0 O19
495 154 A GLU OE2 L-FRAG_0 O18
495 154 A GLU OE2 L-FRAG_0 O18
496 154 A GLU OE2 L-FRAG_0 O18
496 66 A ASP OD1 L-FRAG_0 O17
497 154 A GLU OE2 L-FRAG_0 O18
497 154 A GLU OE2 L-FRAG_0 O18
498 156 A TYR H L-FRAG_0 O18
498 154 A GLU OE2 L-FRAG_0 O18
498 154 A GLU OE2 L-FRAG_0 O18
499 154 A GLU OE2 L-FRAG_0 O18
500 154 A GLU OE2 L-FRAG_0 O18
501 156 A TYR H L-FRAG_0 O18
501 154 A GLU OE2 L-FRAG_0 O18
501 154 A GLU OE2 L-FRAG_0 O18
502 156 A TYR H L-FRAG_0 O18
502 154 A GLU OE2 L-FRAG_0 O18
502 154 A GLU OE2 L-FRAG_0 O18
502 341 A TRP HE1 L-FRAG_0 O17
502 66 A ASP OD1 L-FRAG_0 O17
503 112 A GLU OE1 L-FRAG_0 H5902
503 156 A TYR H L-FRAG_0 O18
503 154 A GLU OE2 L-FRAG_0 O18
503 154 A GLU OE2 L-FRAG_0 O18
503 156 A TYR OH L-FRAG_0 O20
504 156 A TYR OH L-FRAG_0 O20
505 156 A TYR H L-FRAG_0 O18
505 154 A GLU OE2 L-FRAG_0 O18
505 66 A ASP OD1 L-FRAG_0 O17
506 66 A ASP OD1 L-FRAG_0 O17
506 154 A GLU OE2 L-FRAG_0 O18
507 156 A TYR H L-FRAG_0 O18
507 154 A GLU OE2 L-FRAG_0 O18
508 156 A TYR H L-FRAG_0 O18
508 154 A GLU OE2 L-FRAG_0 O18
508 154 A GLU OE2 L-FRAG_0 O18
509 66 A ASP OD1 L-FRAG_0 O19
509 154 A GLU OE2 L-FRAG_0 O18
510 154 A GLU OE2 L-FRAG_0 O18
511 154 A GLU OE2 L-FRAG_0 O18
512 156 A TYR H L-FRAG_0 O18
512 154 A GLU OE2 L-FRAG_0 O18
512 66 A ASP OD1 L-FRAG_0 O19
513 156 A TYR H L-FRAG_0 O18
513 154 A GLU OE2 L-FRAG_0 O18
513 154 A GLU OE2 L-FRAG_0 O18
513 154 A GLU OE2 L-FRAG_0 O18
513 66 A ASP OD2 L-FRAG_0 O20
514 154 A GLU OE2 L-FRAG_0 O18
515 154 A GLU OE2 L-FRAG_0 O18
517 156 A TYR H L-FRAG_0 O18
517 154 A GLU OE2 L-FRAG_0 O18
517 154 A GLU OE2 L-FRAG_0 O18
518 66 A ASP OD1 L-FRAG_0 H5901
518 154 A GLU OE2 L-FRAG_0 O18
519 154 A GLU OE2 L-FRAG_0 O18
519 154 A GLU OE2 L-FRAG_0 O18
520 154 A GLU OE2 L-FRAG_0 O18
520 154 A GLU OE2 L-FRAG_0 O18
523 156 A TYR H L-FRAG_0 O18
523 154 A GLU OE2 L-FRAG_0 O18
524 156 A TYR H L-FRAG_0 O18
524 154 A GLU OE2 L-FRAG_0 O18
524 154 A GLU OE2 L-FRAG_0 O18
524 66 A ASP OD1 L-FRAG_0 O17
525 154 A GLU OE2 L-FRAG_0 O18
526 66 A ASP OD2 L-FRAG_0 O19
526 154 A GLU OE2 L-FRAG_0 O18
527 154 A GLU OE2 L-FRAG_0 O18
528 156 A TYR H L-FRAG_0 O18
528 154 A GLU OE2 L-FRAG_0 O18
528 154 A GLU OE2 L-FRAG_0 O18
529 156 A TYR H L-FRAG_0 O18
529 154 A GLU OE2 L-FRAG_0 O18
529 154 A GLU OE2 L-FRAG_0 O18
530 154 A GLU OE2 L-FRAG_0 O18
532 156 A TYR H L-FRAG_0 O18
532 154 A GLU OE2 L-FRAG_0 O18
532 66 A ASP OD1 L-FRAG_0 O17
533 154 A GLU OE2 L-FRAG_0 O18
534 156 A TYR H L-FRAG_0 O17
534 154 A GLU OE2 L-FRAG_0 O17
536 341 A TRP HE1 L-FRAG_0 O18
536 154 A GLU OE2 L-FRAG_0 O18
536 341 A TRP HE1 L-FRAG_0 O17
536 154 A GLU OE2 L-FRAG_0 O17
537 154 A GLU OE2 L-FRAG_0 O18
537 341 A TRP HE1 L-FRAG_0 O17
537 66 A ASP OD1 L-FRAG_0 O17
537 154 A GLU OE2 L-FRAG_0 O18
538 156 A TYR H L-FRAG_0 O18
538 154 A GLU OE2 L-FRAG_0 O18
538 154 A GLU OE2 L-FRAG_0 O18
538 112 A GLU OE2 L-FRAG_0 O20
539 154 A GLU OE2 L-FRAG_0 O18
539 156 A TYR H L-FRAG_0 O18
539 154 A GLU OE2 L-FRAG_0 O18
539 156 A TYR H L-FRAG_0 O17
539 154 A GLU OE2 L-FRAG_0 O17
540 154 A GLU OE2 L-FRAG_0 O18
540 66 A ASP OD2 L-FRAG_0 O19
541 154 A GLU OE2 L-FRAG_0 O18
542 156 A TYR H L-FRAG_0 O18
542 154 A GLU OE2 L-FRAG_0 O18
542 66 A ASP OD2 L-FRAG_0 O19
542 154 A GLU OE2 L-FRAG_0 O18
543 156 A TYR H L-FRAG_0 O18
543 154 A GLU OE2 L-FRAG_0 O18
544 156 A TYR H L-FRAG_0 O18
544 154 A GLU OE2 L-FRAG_0 O18
544 66 A ASP OD1 L-FRAG_0 O17
545 156 A TYR H L-FRAG_0 O18
545 154 A GLU OE2 L-FRAG_0 O18
545 156 A TYR H L-FRAG_0 O17
545 154 A GLU OE2 L-FRAG_0 O17
546 156 A TYR H L-FRAG_0 O17
546 154 A GLU OE2 L-FRAG_0 O17
546 66 A ASP OD1 L-FRAG_0 O19
546 154 A GLU OE2 L-FRAG_0 O17
546 151 A ASN HD21 L-FRAG_0 O18
547 154 A GLU OE2 L-FRAG_0 O17
547 66 A ASP OD2 L-FRAG_0 O19
548 156 A TYR H L-FRAG_0 O18
548 154 A GLU OE2 L-FRAG_0 O18
548 156 A TYR H L-FRAG_0 O17
548 154 A GLU OE2 L-FRAG_0 O17
549 156 A TYR H L-FRAG_0 O17
549 154 A GLU OE2 L-FRAG_0 O17
550 156 A TYR H L-FRAG_0 O18
553 66 A ASP OD2 L-FRAG_0 O19
554 156 A TYR H L-FRAG_0 O17
554 154 A GLU OE2 L-FRAG_0 O17
554 156 A TYR H L-FRAG_0 O18
554 154 A GLU OE2 L-FRAG_0 O18
554 66 A ASP OD2 L-FRAG_0 O19
557 156 A TYR H L-FRAG_0 O17
557 154 A GLU OE2 L-FRAG_0 O17
558 156 A TYR H L-FRAG_0 O18
558 154 A GLU OE2 L-FRAG_0 O18
558 154 A GLU OE2 L-FRAG_0 O18
559 154 A GLU OE2 L-FRAG_0 O18
559 154 A GLU OE2 L-FRAG_0 O18
560 156 A TYR H L-FRAG_0 O17
560 154 A GLU OE2 L-FRAG_0 O17
560 154 A GLU OE2 L-FRAG_0 O17
560 66 A ASP OD2 L-FRAG_0 O19
561 154 A GLU OE2 L-FRAG_0 O18
561 154 A GLU OE2 L-FRAG_0 O17
561 154 A GLU OE2 L-FRAG_0 O18
562 156 A TYR H L-FRAG_0 O18
562 154 A GLU OE2 L-FRAG_0 O18
562 66 A ASP OD2 L-FRAG_0 O19
562 154 A GLU OE2 L-FRAG_0 O18
563 154 A GLU OE2 L-FRAG_0 O18
563 154 A GLU OE2 L-FRAG_0 O18
563 154 A GLU OE2 L-FRAG_0 O18
563 66 A ASP OD2 L-FRAG_0 O19
565 156 A TYR H L-FRAG_0 O18
565 154 A GLU OE2 L-FRAG_0 O18
565 345 A ARG HH22 L-FRAG_0 O18
565 154 A GLU OE2 L-FRAG_0 O18
565 66 A ASP OD2 L-FRAG_0 O19
566 66 A ASP OD2 L-FRAG_0 O19
566 156 A TYR H L-FRAG_0 O18
566 154 A GLU OE2 L-FRAG_0 O18
567 154 A GLU OE2 L-FRAG_0 O18
567 66 A ASP OD2 L-FRAG_0 O19
567 156 A TYR H L-FRAG_0 O18
567 156 A TYR H L-FRAG_0 O17
568 156 A TYR H L-FRAG_0 O18
568 154 A GLU OE2 L-FRAG_0 O18
568 154 A GLU OE2 L-FRAG_0 O18
568 66 A ASP OD2 L-FRAG_0 O19
569 154 A GLU OE2 L-FRAG_0 O18
569 156 A TYR H L-FRAG_0 O18
569 154 A GLU OE2 L-FRAG_0 O18
570 66 A ASP OD2 L-FRAG_0 O19
570 154 A GLU OE2 L-FRAG_0 O18
570 156 A TYR H L-FRAG_0 O18
570 154 A GLU OE2 L-FRAG_0 O18
571 66 A ASP OD2 L-FRAG_0 O19
571 156 A TYR H L-FRAG_0 O18
571 154 A GLU OE2 L-FRAG_0 O18
571 154 A GLU OE2 L-FRAG_0 O18
572 156 A TYR H L-FRAG_0 O18
572 154 A GLU OE2 L-FRAG_0 O18
572 154 A GLU OE2 L-FRAG_0 O18
573 154 A GLU OE2 L-FRAG_0 O18
573 156 A TYR H L-FRAG_0 O18
573 154 A GLU OE2 L-FRAG_0 O18
574 156 A TYR H L-FRAG_0 O18
574 154 A GLU OE2 L-FRAG_0 O18
574 154 A GLU OE2 L-FRAG_0 O18
575 156 A TYR H L-FRAG_0 O18
575 154 A GLU OE2 L-FRAG_0 O18
575 154 A GLU OE2 L-FRAG_0 O18
576 154 A GLU OE2 L-FRAG_0 O18
577 154 A GLU OE2 L-FRAG_0 O18
577 156 A TYR H L-FRAG_0 O18
577 154 A GLU OE2 L-FRAG_0 O18
578 154 A GLU OE2 L-FRAG_0 O18
578 66 A ASP OD2 L-FRAG_0 O19
579 154 A GLU OE2 L-FRAG_0 O18
579 156 A TYR H L-FRAG_0 O18
579 154 A GLU OE2 L-FRAG_0 O18
579 66 A ASP OD2 L-FRAG_0 O19
580 156 A TYR H L-FRAG_0 O18
580 154 A GLU OE2 L-FRAG_0 O18
580 154 A GLU OE2 L-FRAG_0 O18
580 66 A ASP OD1 L-FRAG_0 O19
581 154 A GLU OE2 L-FRAG_0 O18
582 156 A TYR H L-FRAG_0 O18
582 154 A GLU OE2 L-FRAG_0 O18
583 66 A ASP OD2 L-FRAG_0 O19
583 154 A GLU OE2 L-FRAG_0 O18
583 154 A GLU OE2 L-FRAG_0 O18
584 154 A GLU OE2 L-FRAG_0 O18
584 154 A GLU OE2 L-FRAG_0 O18
585 156 A TYR H L-FRAG_0 O18
585 154 A GLU OE2 L-FRAG_0 O18
586 156 A TYR H L-FRAG_0 O18
586 154 A GLU OE2 L-FRAG_0 O18
586 154 A GLU OE2 L-FRAG_0 O18
587 156 A TYR H L-FRAG_0 O18
587 154 A GLU OE2 L-FRAG_0 O18
587 66 A ASP OD2 L-FRAG_0 O19
588 156 A TYR H L-FRAG_0 O18
588 154 A GLU OE2 L-FRAG_0 O18
588 154 A GLU OE2 L-FRAG_0 O18
589 156 A TYR H L-FRAG_0 O18
589 154 A GLU OE2 L-FRAG_0 O18
589 154 A GLU OE2 L-FRAG_0 O18
590 156 A TYR H L-FRAG_0 O18
590 154 A GLU OE2 L-FRAG_0 O18
590 154 A GLU OE2 L-FRAG_0 O18
591 156 A TYR H L-FRAG_0 O18
591 154 A GLU OE2 L-FRAG_0 O18
591 154 A GLU OE2 L-FRAG_0 O18
592 156 A TYR H L-FRAG_0 O18
592 154 A GLU OE2 L-FRAG_0 O18
593 66 A ASP OD2 L-FRAG_0 O19
593 156 A TYR H L-FRAG_0 O18
593 154 A GLU OE2 L-FRAG_0 O18
594 154 A GLU OE2 L-FRAG_0 O18
595 156 A TYR H L-FRAG_0 O18
595 154 A GLU OE2 L-FRAG_0 O18
595 154 A GLU OE2 L-FRAG_0 O18
597 66 A ASP OD2 L-FRAG_0 O19
597 156 A TYR H L-FRAG_0 O18
597 154 A GLU OE2 L-FRAG_0 O18
598 156 A TYR H L-FRAG_0 O18
598 154 A GLU OE2 L-FRAG_0 O18
598 154 A GLU OE2 L-FRAG_0 O18
599 154 A GLU OE2 L-FRAG_0 O18
599 156 A TYR H L-FRAG_0 O18
599 154 A GLU OE2 L-FRAG_0 O18
600 154 A GLU OE2 L-FRAG_0 O18
600 67 A ARG HH12 L-FRAG_0 O17
601 154 A GLU OE2 L-FRAG_0 O18
601 156 A TYR H L-FRAG_0 O18
601 154 A GLU OE2 L-FRAG_0 O18
602 66 A ASP OD2 L-FRAG_0 O19
602 154 A GLU OE2 L-FRAG_0 O18
602 156 A TYR H L-FRAG_0 O18
602 154 A GLU OE2 L-FRAG_0 O18
603 154 A GLU OE2 L-FRAG_0 O18
603 156 A TYR H L-FRAG_0 O18
604 154 A GLU OE2 L-FRAG_0 O18
604 154 A GLU OE2 L-FRAG_0 O18
605 66 A ASP OD1 L-FRAG_0 O19
605 156 A TYR H L-FRAG_0 O18
605 154 A GLU OE2 L-FRAG_0 O18
605 154 A GLU OE2 L-FRAG_0 O18
606 154 A GLU OE2 L-FRAG_0 O18
606 156 A TYR H L-FRAG_0 O18
606 154 A GLU OE2 L-FRAG_0 O18
606 66 A ASP OD1 L-FRAG_0 O19
607 156 A TYR H L-FRAG_0 O18
607 154 A GLU OE2 L-FRAG_0 O18
608 156 A TYR H L-FRAG_0 O18
608 154 A GLU OE2 L-FRAG_0 O18
608 262 A VAL O L-FRAG_0 O20
610 156 A TYR H L-FRAG_0 O18
610 154 A GLU OE2 L-FRAG_0 O18
610 154 A GLU OE2 L-FRAG_0 O18
611 156 A TYR H L-FRAG_0 O18
611 154 A GLU OE2 L-FRAG_0 O18
612 154 A GLU OE2 L-FRAG_0 O18
612 154 A GLU OE2 L-FRAG_0 O18
612 154 A GLU OE2 L-FRAG_0 O17
613 156 A TYR H L-FRAG_0 O18
613 154 A GLU OE2 L-FRAG_0 O18
613 156 A TYR H L-FRAG_0 O17
613 154 A GLU OE2 L-FRAG_0 O17
614 66 A ASP OD2 L-FRAG_0 O19
614 154 A GLU OE2 L-FRAG_0 O18
615 154 A GLU OE2 L-FRAG_0 O18
616 66 A ASP OD1 L-FRAG_0 O19
616 154 A GLU OE2 L-FRAG_0 O18
617 156 A TYR H L-FRAG_0 O18
617 154 A GLU OE2 L-FRAG_0 O18
618 156 A TYR H L-FRAG_0 O18
618 154 A GLU OE2 L-FRAG_0 O18
619 154 A GLU OE2 L-FRAG_0 O18
619 154 A GLU OE2 L-FRAG_0 O18
620 341 A TRP HE1 L-FRAG_0 O19
620 156 A TYR H L-FRAG_0 O18
620 154 A GLU OE2 L-FRAG_0 O18
620 154 A GLU OE2 L-FRAG_0 O18
621 156 A TYR H L-FRAG_0 O18
621 154 A GLU OE2 L-FRAG_0 O18
621 154 A GLU OE2 L-FRAG_0 O18
622 154 A GLU OE2 L-FRAG_0 O18
622 156 A TYR H L-FRAG_0 O18
623 154 A GLU OE2 L-FRAG_0 O18
623 156 A TYR H L-FRAG_0 O18
623 154 A GLU OE2 L-FRAG_0 O18
624 154 A GLU OE2 L-FRAG_0 O18
624 156 A TYR H L-FRAG_0 O18
624 154 A GLU OE2 L-FRAG_0 O18
625 156 A TYR H L-FRAG_0 O18
625 154 A GLU OE2 L-FRAG_0 O18
626 154 A GLU OE2 L-FRAG_0 O18
627 154 A GLU OE2 L-FRAG_0 O18
627 154 A GLU OE2 L-FRAG_0 O18
628 154 A GLU OE2 L-FRAG_0 O18
629 154 A GLU OE2 L-FRAG_0 O18
629 156 A TYR H L-FRAG_0 O18
629 154 A GLU OE2 L-FRAG_0 O18
630 154 A GLU OE2 L-FRAG_0 O18
631 154 A GLU OE2 L-FRAG_0 O18
631 156 A TYR H L-FRAG_0 O18
631 154 A GLU OE2 L-FRAG_0 O18
631 66 A ASP OD1 L-FRAG_0 O19
632 154 A GLU OE2 L-FRAG_0 O18
632 156 A TYR H L-FRAG_0 O18
632 154 A GLU OE2 L-FRAG_0 O18
632 66 A ASP OD1 L-FRAG_0 O19
633 154 A GLU OE2 L-FRAG_0 O18
633 66 A ASP OD1 L-FRAG_0 O19
634 154 A GLU OE2 L-FRAG_0 O18
634 66 A ASP OD1 L-FRAG_0 O19
634 154 A GLU OE2 L-FRAG_0 O18
635 156 A TYR H L-FRAG_0 O18
635 154 A GLU OE2 L-FRAG_0 O18
635 154 A GLU OE2 L-FRAG_0 O18
636 66 A ASP OD2 L-FRAG_0 O17
636 154 A GLU OE2 L-FRAG_0 O18
637 154 A GLU OE2 L-FRAG_0 O18
637 154 A GLU OE2 L-FRAG_0 O18
638 154 A GLU OE2 L-FRAG_0 O18
638 112 A GLU OE2 L-FRAG_0 O20
639 154 A GLU OE2 L-FRAG_0 O18
639 156 A TYR H L-FRAG_0 O18
639 154 A GLU OE2 L-FRAG_0 O18
640 154 A GLU OE2 L-FRAG_0 O18
640 156 A TYR H L-FRAG_0 O18
640 154 A GLU OE2 L-FRAG_0 O18
641 154 A GLU OE2 L-FRAG_0 O18
641 156 A TYR H L-FRAG_0 O18
641 154 A GLU OE2 L-FRAG_0 O18
642 66 A ASP OD1 L-FRAG_0 O19
642 154 A GLU OE2 L-FRAG_0 O18
642 154 A GLU OE2 L-FRAG_0 O18
643 154 A GLU OE2 L-FRAG_0 O18
643 154 A GLU OE2 L-FRAG_0 O18
643 156 A TYR HH L-FRAG_0 O20
643 259 A PHE O L-FRAG_0 O20
644 154 A GLU OE2 L-FRAG_0 O18
644 156 A TYR HH L-FRAG_0 O20
644 259 A PHE O L-FRAG_0 O20
644 156 A TYR H L-FRAG_0 O18
644 154 A GLU OE2 L-FRAG_0 O18
645 154 A GLU OE2 L-FRAG_0 O18
645 156 A TYR HH L-FRAG_0 O20
645 259 A PHE O L-FRAG_0 O20
646 154 A GLU OE2 L-FRAG_0 O18
647 112 A GLU OE1 L-FRAG_0 O20
647 154 A GLU OE2 L-FRAG_0 O18
647 156 A TYR HH L-FRAG_0 O20
647 259 A PHE O L-FRAG_0 O20
648 154 A GLU OE2 L-FRAG_0 O18
648 156 A TYR HH L-FRAG_0 O20
648 259 A PHE O L-FRAG_0 O20
648 156 A TYR H L-FRAG_0 O18
648 154 A GLU OE2 L-FRAG_0 O18
649 154 A GLU OE2 L-FRAG_0 O18
649 156 A TYR HH L-FRAG_0 O20
649 259 A PHE O L-FRAG_0 O20
649 156 A TYR H L-FRAG_0 O18
649 154 A GLU OE2 L-FRAG_0 O18
650 66 A ASP OD2 L-FRAG_0 O17
650 156 A TYR HH L-FRAG_0 O20
650 259 A PHE O L-FRAG_0 O20
650 154 A GLU OE2 L-FRAG_0 O18
651 156 A TYR HH L-FRAG_0 O20
651 259 A PHE O L-FRAG_0 O20
651 154 A GLU OE2 L-FRAG_0 O18
651 156 A TYR H L-FRAG_0 O18
651 154 A GLU OE2 L-FRAG_0 O18
652 154 A GLU OE2 L-FRAG_0 O18
652 156 A TYR H L-FRAG_0 O18
652 154 A GLU OE2 L-FRAG_0 O18
653 154 A GLU OE2 L-FRAG_0 O18
653 156 A TYR H L-FRAG_0 O18
653 154 A GLU OE2 L-FRAG_0 O18
654 154 A GLU OE2 L-FRAG_0 O18
654 154 A GLU OE2 L-FRAG_0 O18
654 156 A TYR H L-FRAG_0 O18
654 154 A GLU OE2 L-FRAG_0 O18
655 156 A TYR HH L-FRAG_0 O20
655 259 A PHE O L-FRAG_0 O20
655 154 A GLU OE2 L-FRAG_0 O18
655 156 A TYR H L-FRAG_0 O18
655 154 A GLU OE2 L-FRAG_0 O18
656 112 A GLU OE1 L-FRAG_0 H5902
656 66 A ASP OD2 L-FRAG_0 O19
656 156 A TYR HH L-FRAG_0 O20
656 259 A PHE O L-FRAG_0 O20
656 154 A GLU OE2 L-FRAG_0 O18
656 156 A TYR H L-FRAG_0 O18
656 154 A GLU OE2 L-FRAG_0 O18
657 66 A ASP OD1 L-FRAG_0 O19
659 156 A TYR HH L-FRAG_0 O20
659 259 A PHE O L-FRAG_0 O20
660 154 A GLU OE2 L-FRAG_0 O18
661 156 A TYR HH L-FRAG_0 O20
661 259 A PHE O L-FRAG_0 O20
661 156 A TYR H L-FRAG_0 O18
661 154 A GLU OE2 L-FRAG_0 O18
662 156 A TYR HH L-FRAG_0 O20
662 259 A PHE O L-FRAG_0 O20
662 156 A TYR H L-FRAG_0 O18
662 154 A GLU OE2 L-FRAG_0 O18
663 66 A ASP OD2 L-FRAG_0 O19
663 154 A GLU OE2 L-FRAG_0 O18
663 156 A TYR HH L-FRAG_0 O20
663 259 A PHE O L-FRAG_0 O20
663 156 A TYR H L-FRAG_0 O17
663 154 A GLU OE2 L-FRAG_0 O17
663 156 A TYR H L-FRAG_0 O18
663 154 A GLU OE2 L-FRAG_0 O18
664 154 A GLU OE2 L-FRAG_0 O18
664 156 A TYR HH L-FRAG_0 O20
664 259 A PHE O L-FRAG_0 O20
664 156 A TYR H L-FRAG_0 O18
664 154 A GLU OE2 L-FRAG_0 O18
665 156 A TYR HH L-FRAG_0 O20
665 259 A PHE O L-FRAG_0 O20
665 66 A ASP OD2 L-FRAG_0 O19
665 156 A TYR H L-FRAG_0 O18
665 154 A GLU OE2 L-FRAG_0 O18
666 66 A ASP OD2 L-FRAG_0 O19
666 154 A GLU OE1 L-FRAG_0 O18
667 154 A GLU OE1 L-FRAG_0 O18
667 154 A GLU OE1 L-FRAG_0 O18
667 156 A TYR HH L-FRAG_0 O20
667 259 A PHE O L-FRAG_0 O20
668 66 A ASP OD1 L-FRAG_0 O19
668 154 A GLU OE1 L-FRAG_0 O18
668 156 A TYR H L-FRAG_0 O18
668 154 A GLU OE1 L-FRAG_0 O18
669 66 A ASP OD1 L-FRAG_0 O19
669 154 A GLU OE2 L-FRAG_0 O18
669 156 A TYR H L-FRAG_0 O18
669 154 A GLU OE2 L-FRAG_0 O18
670 154 A GLU OE2 L-FRAG_0 O18
671 154 A GLU OE2 L-FRAG_0 O18
671 156 A TYR HH L-FRAG_0 O20
671 259 A PHE O L-FRAG_0 O20
672 154 A GLU OE2 L-FRAG_0 O18
672 259 A PHE O L-FRAG_0 O20
672 156 A TYR H L-FRAG_0 O18
[truncated: 1,145 more rows]
